# Supplementary material for: 2-{4-[(1,3-Benzodioxol-5-yl)meth­yl]piperazin-1-yl}pyrimidine
Source: Acta Crystallogr Sect E Struct Rep Online. 2013 Jun 22;69(Pt 7):o1140. doi: 10.1107/S1600536813016851 (PMC3770405; doi:10.1107/S1600536813016851)
Supplement: Supplementary file 1 [file e-69-o1140-sup1.cif]

##############################################################################
#                                                                            #
# This CIF contains the data in a paper accepted for publication in          #
# Acta Crystallographica Section E. It conforms to the requirements of       #
# Notes for Authors for Acta Crystallographica Section E, and has been       #
# peer reviewed under the auspices of the IUCr Commission on Journals.       #
#                                                                            #
# Full details of the Crystallographic Information File format               #
# are given in the paper "The Crystallographic Information File (CIF):       #
# a New Standard Archive File for Crystallography" by S. R. Hall, F. H.      #
# Allen and I. D. Brown [Acta Cryst. (1991), A47, 655-685].                  #
#                                                                            #
# The current version of the core CIF dictionary is obtainable from          #
# ftp://ftp.iucr.org/pub/cif_core.dic.                                       #
#                                                                            #
# Software is freely available for graphical display of the structure(s)     #
# in this CIF. For information consult the CIF software page                 #
# http://www.iucr.org/resources/cif/software.                                #
#                                                                            #
# This file may be used for bona fide research purposes within the           #
# scientific community so long as proper attribution is given to the journal # 
# article from which it was obtained.                                        #
#                                                                            #
##############################################################################
data_I
_audit_creation_method
;
  Olex2 1.2
  (compiled Mar 21 2013 11:16:32, GUI svn.r4446)
;
_publ_contact_author_name     ' '
_publ_contact_author_address     ?
_publ_contact_author_email     ?
_publ_contact_author_phone     ?
_chemical_name_systematic
;
2-{4-[(1,3-Benzodioxol-5-yl)methyl]piperazin-1-yl}pyrimidine
;
_chemical_name_common     piribedil
_chemical_formula_moiety     'C16 H18 N4 O2'
_chemical_formula_sum     'C16 H18 N4 O2'
_chemical_formula_iupac     'C16 H18 N4 O2'
_chemical_formula_weight     298.34
_chemical_melting_point     ?
_chemical_melting_point_gt     370
_chemical_melting_point_lt     372
_space_group_crystal_system     orthorhombic
_space_group_name_H-M_alt     'P c c n'
_space_group_name_Hall     '-P 2ab 2ac'
loop_
    _space_group_symop_id
    _space_group_symop_operation_xyz
    1 'x, y, z'
    2 '-x+1/2, -y+1/2, z'
    3 'x+1/2, -y, -z+1/2'
    4 '-x, y+1/2, -z+1/2'
    5 '-x, -y, -z'
    6 'x-1/2, y-1/2, -z'
    7 '-x-1/2, y, z-1/2'
    8 'x, -y-1/2, z-1/2'
_cell_length_a     21.3085(6)
_cell_length_b     18.6249(4)
_cell_length_c     7.48851(19)
_cell_angle_alpha     90.00
_cell_angle_beta     90.00
_cell_angle_gamma     90.00
_cell_volume     2971.95(12)
_cell_formula_units_Z     8
_cell_measurement_reflns_used     2402
_cell_measurement_theta_min     3.1486
_cell_measurement_theta_max     66.9654
_cell_measurement_temperature     291(2)
_exptl_crystal_description     block
_exptl_crystal_colour     colorless
_exptl_crystal_size_max     0.25
_exptl_crystal_size_mid     0.2
_exptl_crystal_size_min     0.2
_exptl_crystal_density_diffrn     1.334
_exptl_crystal_density_meas     ?
_exptl_crystal_density_method     'not measured'
_exptl_crystal_F_000     1264
_exptl_absorpt_coefficient_mu     0.740
_exptl_absorpt_correction_type     multi-scan
_exptl_absorpt_process_details
;
(CrysAlis PRO; Agilent, 2012)'
;
_exptl_absorpt_correction_T_min     0.90985
_exptl_absorpt_correction_T_max     1.00000
_exptl_special_details
;
^1^H NMR (400 MHz, CDCl~3~, p.p.m.): 8.30 (<i>d</i>, <i>J</i> = 4.7 Hz, 1H),
6.90 (<i>s</i>, 1H), 6.76 (<i>s</i>, 1H), 6.47 (<i>s</i>, <i>J</i> = 4.7 Hz,
1H), 6.20 (<i>dt</i>, <i>J</i> = 10.6, 2.2 Hz, 1H), 5.95 (<i>s</i>, 1H),
3.89--3.66 (<i>m</i>, 2H), 3.46 (<i>s</i>, 1H), 2.58--2.27 (<i>m</i>, 2H);
^13^C NMR (101 MHz, CDCl~3~, p.p.m.): 161.67, 157.70, 147.68, 146.66, 131.91,
122.23 ,109.72, 109.50, 107.90, 100.91, 62.89, 52.85, 43.69;
ESI--HRMS <i>m</i>/<i>z</i>: 299.1506 (calculated for C~16~H~19~N~4~O~2~
[<i>M</i> + 1]^+^: 299.1508).
;
_diffrn_ambient_temperature     291.15
_diffrn_radiation_type     'Cu K\a'
_diffrn_radiation_wavelength     1.5418
_diffrn_radiation_monochromator     graphite
_diffrn_measurement_device_type     'Agilent Xcalibur (Eos, Gemini)'
_diffrn_measurement_method     '\w scans'
_diffrn_detector_area_resol_mean     16.2312
_diffrn_reflns_number     6334
_diffrn_reflns_av_R_equivalents     0.0190
_diffrn_reflns_theta_min     3.15
_diffrn_reflns_theta_max     67.09
_diffrn_reflns_theta_full     67.09
_diffrn_measured_fraction_theta_max     0.997
_diffrn_measured_fraction_theta_full     0.997
_diffrn_reflns_limit_h_min     -25
_diffrn_reflns_limit_h_max     24
_diffrn_reflns_limit_k_min     -22
_diffrn_reflns_limit_k_max     19
_diffrn_reflns_limit_l_min     -7
_diffrn_reflns_limit_l_max     8
_diffrn_standards_number     ?
_diffrn_standards_interval_count     ?
_diffrn_standards_interval_time     ?
_diffrn_standards_decay_%     ?
_refine_special_details
;
Refinement of <i>F</i>^2^ against ALL reflections. The weighted <i>R</i>-factor
<i>wR</i> and goodness of fit <i>S</i> are based on <i>F</i>^2^, conventional
<i>R</i>-factors <i>R</i> are based on <i>F</i>, with <i>F</i> set to zero for
negative <i>F</i>^2^. The threshold expression of <i>F</i>^2^ >
\s(<i>F</i>^2^) is used only for calculating <i>R</i>-factors(gt) <i>etc</i>.
and is not relevant to the choice of reflections for refinement.
<i>R</i>-factors based on <i>F</i>^2^ are statistically about twice as large
as those based on <i>F</i>, and <i>R</i>- factors based on ALL data will be
even larger.
;
_reflns_number_total     2635
_reflns_number_gt     2186
_reflns_threshold_expression     I>2sigma(I)
_refine_ls_structure_factor_coef     Fsqd
_refine_ls_matrix_type     full
_refine_ls_R_factor_all     0.0486
_refine_ls_R_factor_gt     0.0389
_refine_ls_wR_factor_gt     0.1049
_refine_ls_wR_factor_ref     0.1124
_refine_ls_goodness_of_fit_ref     1.029
_refine_ls_restrained_S_all     1.029
_refine_ls_number_reflns     2635
_refine_ls_number_parameters     200
_refine_ls_number_restraints     0
_refine_ls_hydrogen_treatment     constr
_refine_ls_weighting_scheme     calc
_refine_ls_weighting_details
         'calc w=1/[\s^2^(Fo^2^)+(0.0574P)^2^+0.4246P] where P=(Fo^2^+2Fc^2^)/3'
_atom_sites_solution_hydrogens     geom
_atom_sites_solution_primary     direct
_atom_sites_solution_secondary     difmap
_refine_ls_shift/su_max     0.000
_refine_ls_shift/su_mean     0.000
_refine_diff_density_max     0.134
_refine_diff_density_min     -0.137
_refine_ls_extinction_method     SHELXL
_refine_ls_extinction_coef     0.00143(18)
_refine_ls_extinction_expression
                                  'Fc^*^=kFc[1+0.001xFc^2^\l^3^/sin(2\q)]^-1/4^'
loop_
    _atom_type_symbol
    _atom_type_description
    _atom_type_scat_dispersion_real
    _atom_type_scat_dispersion_imag
    _atom_type_scat_source
    'C' 'C' 0.0181 0.0091
                         'International Tables Vol C Tables 4.2.6.8 and 6.1.1.4'
    'H' 'H' 0.0000 0.0000
                         'International Tables Vol C Tables 4.2.6.8 and 6.1.1.4'
    'N' 'N' 0.0311 0.0180
                         'International Tables Vol C Tables 4.2.6.8 and 6.1.1.4'
    'O' 'O' 0.0492 0.0322
                         'International Tables Vol C Tables 4.2.6.8 and 6.1.1.4'
_computing_data_collection     'CrysAlis PRO (Agilent, 2012)'
_computing_cell_refinement     'CrysAlis PRO (Agilent, 2012)'
_computing_data_reduction     'CrysAlis PRO (Agilent, 2012)'
_computing_structure_solution     'SHELXS97 (Sheldrick, 2008)'
_computing_structure_refinement     'SHELXL97 (Sheldrick, 2008)'
_computing_molecular_graphics     'OLEX2 (Dolomanov <i>et al.</i>, 2009)'
_computing_publication_material     'OLEX2 (Dolomanov <i>et al.</i>, 2009)'
loop_
    _atom_site_type_symbol
    _atom_site_label
    _atom_site_fract_x
    _atom_site_fract_y
    _atom_site_fract_z
    _atom_site_U_iso_or_equiv
    _atom_site_adp_type
    _atom_site_calc_flag
    _atom_site_refinement_flags
    _atom_site_occupancy
    _atom_site_symmetry_multiplicity
    _atom_site_disorder_assembly
    _atom_site_disorder_group
    O O1 0.65086(6) 0.79907(7) 0.4624(2) 0.0734(4) Uani d . 1 1 . .
    O O2 0.55046(6) 0.77275(6) 0.55466(19) 0.0663(4) Uani d . 1 1 . .
    N N1 0.59429(6) 0.33262(7) 1.31759(19) 0.0498(3) Uani d . 1 1 . .
    N N2 0.69678(6) 0.38529(7) 1.31927(17) 0.0476(3) Uani d . 1 1 . .
    N N3 0.62385(6) 0.41598(6) 1.10454(18) 0.0457(3) Uani d . 1 1 . .
    N N4 0.59232(6) 0.49704(6) 0.79397(17) 0.0440(3) Uani d . 1 1 . .
    C C1 0.61119(9) 0.29307(9) 1.4583(2) 0.0557(4) Uani d . 1 1 . .
    H H1 0.5819 0.2616 1.5070 0.067 Uiso calc R 1 1 . .
    C C2 0.66955(9) 0.29663(9) 1.5342(2) 0.0575(4) Uani d . 1 1 . .
    H H2 0.6805 0.2685 1.6318 0.069 Uiso calc R 1 1 . .
    C C3 0.71099(9) 0.34407(9) 1.4582(2) 0.0545(4) Uani d . 1 1 . .
    H H3 0.7511 0.3475 1.5066 0.065 Uiso calc R 1 1 . .
    C C4 0.63848(7) 0.37709(7) 1.2534(2) 0.0404(3) Uani d . 1 1 . .
    C C5 0.65864(8) 0.48112(8) 1.0596(2) 0.0508(4) Uani d . 1 1 . .
    H H5A 0.7019 0.4762 1.0982 0.061 Uiso calc R 1 1 . .
    H H5B 0.6404 0.5218 1.1219 0.061 Uiso calc R 1 1 . .
    C C6 0.65682(7) 0.49460(8) 0.8609(2) 0.0489(4) Uani d . 1 1 . .
    H H6A 0.6775 0.5398 0.8348 0.059 Uiso calc R 1 1 . .
    H H6B 0.6796 0.4568 0.7998 0.059 Uiso calc R 1 1 . .
    C C7 0.56029(8) 0.41465(9) 1.0326(2) 0.0503(4) Uani d . 1 1 . .
    H H7A 0.5350 0.4509 1.0914 0.060 Uiso calc R 1 1 . .
    H H7B 0.5414 0.3682 1.0552 0.060 Uiso calc R 1 1 . .
    C C8 0.56174(8) 0.42877(8) 0.8347(2) 0.0512(4) Uani d . 1 1 . .
    H H8A 0.5841 0.3902 0.7755 0.061 Uiso calc R 1 1 . .
    H H8B 0.5192 0.4295 0.7890 0.061 Uiso calc R 1 1 . .
    C C9 0.59173(9) 0.51044(9) 0.6002(2) 0.0545(4) Uani d . 1 1 . .
    H H9A 0.5501 0.5006 0.5541 0.065 Uiso calc R 1 1 . .
    H H9B 0.6208 0.4777 0.5426 0.065 Uiso calc R 1 1 . .
    C C10 0.56549(8) 0.64162(9) 0.5773(2) 0.0495(4) Uani d . 1 1 . .
    H H10 0.5247 0.6319 0.6144 0.059 Uiso calc R 1 1 . .
    C C11 0.60958(8) 0.58649(9) 0.5536(2) 0.0491(4) Uani d . 1 1 . .
    C C12 0.66915(9) 0.60274(11) 0.4929(3) 0.0619(5) Uani d . 1 1 . .
    H H12 0.6975 0.5655 0.4746 0.074 Uiso calc R 1 1 . .
    C C13 0.68819(9) 0.67322(11) 0.4582(3) 0.0691(5) Uani d . 1 1 . .
    H H13 0.7284 0.6837 0.4175 0.083 Uiso calc R 1 1 . .
    C C14 0.64478(8) 0.72593(10) 0.4871(2) 0.0567(4) Uani d . 1 1 . .
    C C15 0.58497(8) 0.71057(9) 0.5435(2) 0.0494(4) Uani d . 1 1 . .
    C C16 0.59495(9) 0.82922(10) 0.5360(3) 0.0644(5) Uani d . 1 1 . .
    H H16A 0.6037 0.8507 0.6513 0.077 Uiso calc R 1 1 . .
    H H16B 0.5786 0.8662 0.4574 0.077 Uiso calc R 1 1 . .
loop_
    _atom_site_aniso_label
    _atom_site_aniso_U_11
    _atom_site_aniso_U_22
    _atom_site_aniso_U_33
    _atom_site_aniso_U_12
    _atom_site_aniso_U_13
    _atom_site_aniso_U_23
    O1 0.0539(8) 0.0690(8) 0.0972(11) -0.0100(7) -0.0008(7) 0.0219(8)
    O2 0.0523(7) 0.0565(7) 0.0901(9) 0.0039(6) 0.0045(7) 0.0059(6)
    N1 0.0442(7) 0.0486(7) 0.0564(8) -0.0013(6) 0.0050(6) 0.0033(6)
    N2 0.0433(7) 0.0517(7) 0.0477(7) -0.0018(6) -0.0037(6) 0.0038(6)
    N3 0.0380(7) 0.0450(6) 0.0542(7) -0.0030(5) -0.0059(6) 0.0058(6)
    N4 0.0415(7) 0.0422(6) 0.0484(7) 0.0022(5) -0.0063(5) -0.0005(5)
    C1 0.0596(11) 0.0488(8) 0.0588(10) -0.0012(8) 0.0133(8) 0.0074(8)
    C2 0.0655(11) 0.0567(9) 0.0502(9) 0.0051(9) 0.0014(8) 0.0102(8)
    C3 0.0535(10) 0.0591(9) 0.0510(9) 0.0018(8) -0.0078(8) 0.0040(8)
    C4 0.0403(7) 0.0372(7) 0.0439(8) 0.0042(6) 0.0034(6) -0.0050(6)
    C5 0.0496(9) 0.0459(8) 0.0569(9) -0.0080(7) -0.0131(7) 0.0060(7)
    C6 0.0406(8) 0.0501(8) 0.0560(9) -0.0019(7) -0.0057(7) 0.0064(7)
    C7 0.0366(8) 0.0486(8) 0.0656(10) -0.0008(7) -0.0031(7) 0.0062(8)
    C8 0.0418(8) 0.0476(8) 0.0642(10) -0.0012(7) -0.0128(7) -0.0025(8)
    C9 0.0568(10) 0.0563(9) 0.0505(9) 0.0028(8) -0.0106(8) -0.0043(8)
    C10 0.0375(8) 0.0616(9) 0.0495(9) -0.0008(7) -0.0004(7) 0.0046(7)
    C11 0.0461(9) 0.0599(9) 0.0412(8) 0.0034(7) -0.0069(6) 0.0020(7)
    C12 0.0467(10) 0.0742(11) 0.0649(11) 0.0142(9) 0.0008(8) 0.0053(9)
    C13 0.0371(9) 0.0875(13) 0.0827(13) 0.0006(9) 0.0073(9) 0.0176(11)
    C14 0.0433(9) 0.0685(10) 0.0582(9) -0.0046(8) -0.0038(7) 0.0129(8)
    C15 0.0411(8) 0.0580(9) 0.0490(8) 0.0055(7) -0.0030(7) 0.0055(7)
    C16 0.0618(12) 0.0592(10) 0.0723(12) -0.0022(9) -0.0057(9) 0.0125(9)
_geom_special_details
;
All e.s.d.'s (except the e.s.d. in the dihedral angle between two l.s. planes)
are estimated using the full covariance matrix. The cell e.s.d.'s are taken
into account individually in the estimation of e.s.d.'s in distances, angles
and torsion angles; correlations between e.s.d.'s in cell parameters are only
used when they are defined by crystal symmetry. An approximate (isotropic)
treatment of cell e.s.d.'s is used for estimating e.s.d.'s involving l.s.
planes.
;
loop_
    _geom_bond_atom_site_label_1
    _geom_bond_atom_site_label_2
    _geom_bond_site_symmetry_2
    _geom_bond_distance
    _geom_bond_publ_flag
    O1 C14 . 1.381(2) ?
    O1 C16 . 1.428(2) ?
    O2 C15 . 1.374(2) ?
    O2 C16 . 1.423(2) ?
    N1 C1 . 1.335(2) ?
    N1 C4 . 1.343(2) ?
    N2 C3 . 1.328(2) ?
    N2 C4 . 1.345(2) ?
    N3 C4 . 1.365(2) ?
    N3 C5 . 1.4611(19) ?
    N3 C7 . 1.458(2) ?
    N4 C6 . 1.4636(19) ?
    N4 C8 . 1.4610(19) ?
    N4 C9 . 1.472(2) ?
    C1 H1 . 0.9300 ?
    C1 C2 . 1.369(3) ?
    C2 H2 . 0.9300 ?
    C2 C3 . 1.373(3) ?
    C3 H3 . 0.9300 ?
    C5 H5A . 0.9700 ?
    C5 H5B . 0.9700 ?
    C5 C6 . 1.510(2) ?
    C6 H6A . 0.9700 ?
    C6 H6B . 0.9700 ?
    C7 H7A . 0.9700 ?
    C7 H7B . 0.9700 ?
    C7 C8 . 1.505(2) ?
    C8 H8A . 0.9700 ?
    C8 H8B . 0.9700 ?
    C9 H9A . 0.9700 ?
    C9 H9B . 0.9700 ?
    C9 C11 . 1.508(2) ?
    C10 H10 . 0.9300 ?
    C10 C11 . 1.403(2) ?
    C10 C15 . 1.373(2) ?
    C11 C12 . 1.382(3) ?
    C12 H12 . 0.9300 ?
    C12 C13 . 1.398(3) ?
    C13 H13 . 0.9300 ?
    C13 C14 . 1.366(3) ?
    C14 C15 . 1.373(2) ?
    C16 H16A . 0.9700 ?
    C16 H16B . 0.9700 ?
loop_
    _geom_angle_atom_site_label_1
    _geom_angle_atom_site_label_2
    _geom_angle_atom_site_label_3
    _geom_angle_site_symmetry_1
    _geom_angle_site_symmetry_3
    _geom_angle
    _geom_angle_publ_flag
    C14 O1 C16 . . 104.96(14) ?
    C15 O2 C16 . . 105.09(14) ?
    C1 N1 C4 . . 115.70(15) ?
    C3 N2 C4 . . 115.61(14) ?
    C4 N3 C5 . . 120.85(13) ?
    C4 N3 C7 . . 120.32(13) ?
    C7 N3 C5 . . 113.60(12) ?
    C6 N4 C9 . . 110.51(13) ?
    C8 N4 C6 . . 108.67(11) ?
    C8 N4 C9 . . 110.47(13) ?
    N1 C1 H1 . . 118.5 ?
    N1 C1 C2 . . 123.09(16) ?
    C2 C1 H1 . . 118.5 ?
    C1 C2 H2 . . 121.8 ?
    C1 C2 C3 . . 116.33(16) ?
    C3 C2 H2 . . 121.8 ?
    N2 C3 C2 . . 123.37(17) ?
    N2 C3 H3 . . 118.3 ?
    C2 C3 H3 . . 118.3 ?
    N1 C4 N2 . . 125.88(14) ?
    N1 C4 N3 . . 117.34(14) ?
    N2 C4 N3 . . 116.75(13) ?
    N3 C5 H5A . . 109.5 ?
    N3 C5 H5B . . 109.5 ?
    N3 C5 C6 . . 110.62(13) ?
    H5A C5 H5B . . 108.1 ?
    C6 C5 H5A . . 109.5 ?
    C6 C5 H5B . . 109.5 ?
    N4 C6 C5 . . 111.51(13) ?
    N4 C6 H6A . . 109.3 ?
    N4 C6 H6B . . 109.3 ?
    C5 C6 H6A . . 109.3 ?
    C5 C6 H6B . . 109.3 ?
    H6A C6 H6B . . 108.0 ?
    N3 C7 H7A . . 109.7 ?
    N3 C7 H7B . . 109.7 ?
    N3 C7 C8 . . 109.99(14) ?
    H7A C7 H7B . . 108.2 ?
    C8 C7 H7A . . 109.7 ?
    C8 C7 H7B . . 109.7 ?
    N4 C8 C7 . . 111.53(13) ?
    N4 C8 H8A . . 109.3 ?
    N4 C8 H8B . . 109.3 ?
    C7 C8 H8A . . 109.3 ?
    C7 C8 H8B . . 109.3 ?
    H8A C8 H8B . . 108.0 ?
    N4 C9 H9A . . 109.1 ?
    N4 C9 H9B . . 109.1 ?
    N4 C9 C11 . . 112.68(13) ?
    H9A C9 H9B . . 107.8 ?
    C11 C9 H9A . . 109.1 ?
    C11 C9 H9B . . 109.1 ?
    C11 C10 H10 . . 121.3 ?
    C15 C10 H10 . . 121.3 ?
    C15 C10 C11 . . 117.31(15) ?
    C10 C11 C9 . . 119.30(15) ?
    C12 C11 C9 . . 120.90(16) ?
    C12 C11 C10 . . 119.77(16) ?
    C11 C12 H12 . . 118.9 ?
    C11 C12 C13 . . 122.22(17) ?
    C13 C12 H12 . . 118.9 ?
    C12 C13 H13 . . 121.7 ?
    C14 C13 C12 . . 116.67(17) ?
    C14 C13 H13 . . 121.7 ?
    C13 C14 O1 . . 128.63(17) ?
    C13 C14 C15 . . 121.84(17) ?
    C15 C14 O1 . . 109.50(16) ?
    C10 C15 O2 . . 127.97(15) ?
    C14 C15 O2 . . 109.87(15) ?
    C14 C15 C10 . . 122.15(16) ?
    O1 C16 H16A . . 110.2 ?
    O1 C16 H16B . . 110.2 ?
    O2 C16 O1 . . 107.65(15) ?
    O2 C16 H16A . . 110.2 ?
    O2 C16 H16B . . 110.2 ?
    H16A C16 H16B . . 108.5 ?
loop_
    _geom_torsion_atom_site_label_1
    _geom_torsion_atom_site_label_2
    _geom_torsion_atom_site_label_3
    _geom_torsion_atom_site_label_4
    _geom_torsion_site_symmetry_1
    _geom_torsion_site_symmetry_2
    _geom_torsion_site_symmetry_3
    _geom_torsion_site_symmetry_4
    _geom_torsion
    _geom_torsion_publ_flag
    O1 C14 C15 O2 . . . . 0.8(2) ?
    O1 C14 C15 C10 . . . . 179.46(16) ?
    N1 C1 C2 C3 . . . . 0.3(3) ?
    N3 C5 C6 N4 . . . . 54.89(18) ?
    N3 C7 C8 N4 . . . . -56.91(17) ?
    N4 C9 C11 C10 . . . . -76.79(19) ?
    N4 C9 C11 C12 . . . . 101.32(19) ?
    C1 N1 C4 N2 . . . . -0.8(2) ?
    C1 N1 C4 N3 . . . . 177.08(13) ?
    C1 C2 C3 N2 . . . . 0.3(3) ?
    C3 N2 C4 N1 . . . . 1.3(2) ?
    C3 N2 C4 N3 . . . . -176.54(14) ?
    C4 N1 C1 C2 . . . . -0.1(2) ?
    C4 N2 C3 C2 . . . . -1.0(2) ?
    C4 N3 C5 C6 . . . . 153.35(14) ?
    C4 N3 C7 C8 . . . . -152.42(14) ?
    C5 N3 C4 N1 . . . . 159.58(14) ?
    C5 N3 C4 N2 . . . . -22.4(2) ?
    C5 N3 C7 C8 . . . . 52.93(18) ?
    C6 N4 C8 C7 . . . . 60.01(17) ?
    C6 N4 C9 C11 . . . . -72.26(17) ?
    C7 N3 C4 N1 . . . . 6.8(2) ?
    C7 N3 C4 N2 . . . . -175.17(13) ?
    C7 N3 C5 C6 . . . . -52.15(18) ?
    C8 N4 C6 C5 . . . . -58.80(17) ?
    C8 N4 C9 C11 . . . . 167.44(13) ?
    C9 N4 C6 C5 . . . . 179.83(13) ?
    C9 N4 C8 C7 . . . . -178.59(14) ?
    C9 C11 C12 C13 . . . . -176.31(18) ?
    C10 C11 C12 C13 . . . . 1.8(3) ?
    C11 C10 C15 O2 . . . . 178.97(16) ?
    C11 C10 C15 C14 . . . . 0.6(3) ?
    C11 C12 C13 C14 . . . . 0.0(3) ?
    C12 C13 C14 O1 . . . . -179.37(19) ?
    C12 C13 C14 C15 . . . . -1.4(3) ?
    C13 C14 C15 O2 . . . . -177.46(18) ?
    C13 C14 C15 C10 . . . . 1.2(3) ?
    C14 O1 C16 O2 . . . . -16.4(2) ?
    C15 O2 C16 O1 . . . . 16.9(2) ?
    C15 C10 C11 C9 . . . . 176.11(14) ?
    C15 C10 C11 C12 . . . . -2.0(2) ?
    C16 O1 C14 C13 . . . . -172.2(2) ?
    C16 O1 C14 C15 . . . . 9.7(2) ?
    C16 O2 C15 C10 . . . . 170.46(18) ?
    C16 O2 C15 C14 . . . . -11.0(2) ?
loop_
    _geom_hbond_atom_site_label_D
    _geom_hbond_atom_site_label_H
    _geom_hbond_atom_site_label_A
    _geom_hbond_site_symmetry_A
    _geom_hbond_distance_DH
    _geom_hbond_distance_HA
    _geom_hbond_distance_DA
    _geom_hbond_angle_DHA
    C2 H2 Cg1 8_555 0.93 2.83 3.6771(17) 152
    C9 H9B Cg1 1_554 0.97 2.92 3.8090(18) 152
    C16 H16A Cg2 8_565 0.97 2.80 3.689(2) 153
_iucr_refine_instructions_details
;
TITL 20130435 in Pccn #56
CELL 1.54184 21.311191 18.624556 7.488248 90 90 90
ZERR 8 0.000474 0.000395 0.000185 0 0 0
LATT 1
SYMM 0.5-X,0.5-Y,+Z
SYMM 0.5+X,-Y,0.5-Z
SYMM -X,0.5+Y,0.5-Z
SFAC C H N O
UNIT 128 144 32 16
L.S. 10
PLAN  20
SIZE 0.25 0.2 0.2
TEMP 18
REM reset to Pccn #56
BOND $H
CONF
fmap 2
acta
REM <HKL>D:/ZY/lhm/wchl%20%20jm/20130435/20130435.hkl</HKL>
WGHT    0.057400    0.424600
EXTI    0.001430
FVAR       3.84368
O1    4    0.650864    0.799070    0.462447    11.00000    0.05397    0.06897 =
         0.09719    0.02192   -0.00077   -0.00995
O2    4    0.550463    0.772753    0.554660    11.00000    0.05235    0.05649 =
         0.09011    0.00592    0.00451    0.00389
N1    3    0.594286    0.332620    1.317594    11.00000    0.04421    0.04862 =
         0.05643    0.00325    0.00502   -0.00128
N2    3    0.696782    0.385292    1.319273    11.00000    0.04334    0.05172 =
         0.04771    0.00384   -0.00374   -0.00183
N3    3    0.623852    0.415979    1.104545    11.00000    0.03798    0.04501 =
         0.05421    0.00584   -0.00586   -0.00297
N4    3    0.592316    0.497041    0.793975    11.00000    0.04147    0.04223 =
         0.04835   -0.00049   -0.00632    0.00224
C1    1    0.611185    0.293070    1.458275    11.00000    0.05959    0.04879 =
         0.05874    0.00741    0.01332   -0.00118
AFIX  43
H1    2    0.581936    0.261618    1.507016    11.00000   -1.20000
AFIX   0
C2    1    0.669548    0.296631    1.534183    11.00000    0.06557    0.05674 =
         0.05022    0.01024    0.00144    0.00507
AFIX  43
H2    2    0.680513    0.268452    1.631849    11.00000   -1.20000
AFIX   0
C3    1    0.710991    0.344070    1.458235    11.00000    0.05349    0.05908 =
         0.05096    0.00404   -0.00784    0.00181
AFIX  43
H3    2    0.751077    0.347524    1.506563    11.00000   -1.20000
AFIX   0
C4    1    0.638485    0.377091    1.253366    11.00000    0.04027    0.03717 =
         0.04387   -0.00495    0.00342    0.00420
C5    1    0.658639    0.481122    1.059589    11.00000    0.04957    0.04588 =
         0.05687    0.00600   -0.01308   -0.00797
AFIX  23
H5A   2    0.701867    0.476170    1.098226    11.00000   -1.20000
H5B   2    0.640441    0.521759    1.121898    11.00000   -1.20000
AFIX   0
C6    1    0.656821    0.494597    0.860865    11.00000    0.04058    0.05011 =
         0.05597    0.00638   -0.00571   -0.00190
AFIX  23
H6A   2    0.677504    0.539792    0.834805    11.00000   -1.20000
H6B   2    0.679579    0.456755    0.799822    11.00000   -1.20000
AFIX   0
C7    1    0.560290    0.414648    1.032585    11.00000    0.03661    0.04861 =
         0.06555    0.00624   -0.00307   -0.00084
AFIX  23
H7A   2    0.535004    0.450930    1.091385    11.00000   -1.20000
H7B   2    0.541383    0.368154    1.055219    11.00000   -1.20000
AFIX   0
C8    1    0.561740    0.428767    0.834749    11.00000    0.04181    0.04762 =
         0.06416   -0.00254   -0.01280   -0.00121
AFIX  23
H8A   2    0.584081    0.390149    0.775492    11.00000   -1.20000
H8B   2    0.519159    0.429523    0.789022    11.00000   -1.20000
AFIX   0
C9    1    0.591735    0.510438    0.600246    11.00000    0.05681    0.05629 =
         0.05052   -0.00434   -0.01063    0.00283
AFIX  23
H9A   2    0.550090    0.500553    0.554111    11.00000   -1.20000
H9B   2    0.620774    0.477703    0.542619    11.00000   -1.20000
AFIX   0
C10   1    0.565495    0.641617    0.577321    11.00000    0.03754    0.06157 =
         0.04947    0.00459   -0.00043   -0.00083
AFIX  43
H10   2    0.524732    0.631854    0.614425    11.00000   -1.20000
AFIX   0
C11   1    0.609576    0.586494    0.553587    11.00000    0.04607    0.05988 =
         0.04121    0.00197   -0.00688    0.00335
C12   1    0.669154    0.602742    0.492928    11.00000    0.04668    0.07418 =
         0.06485    0.00533    0.00080    0.01422
AFIX  43
H12   2    0.697542    0.565544    0.474573    11.00000   -1.20000
AFIX   0
C13   1    0.688190    0.673216    0.458222    11.00000    0.03711    0.08753 =
         0.08272    0.01760    0.00728    0.00058
AFIX  43
H13   2    0.728389    0.683684    0.417500    11.00000   -1.20000
AFIX   0
C14   1    0.644784    0.725932    0.487126    11.00000    0.04334    0.06850 =
         0.05817    0.01288   -0.00379   -0.00458
C15   1    0.584974    0.710574    0.543545    11.00000    0.04114    0.05797 =
         0.04898    0.00551   -0.00304    0.00548
C16   1    0.594951    0.829220    0.535958    11.00000    0.06182    0.05921 =
         0.07231    0.01246   -0.00565   -0.00222
AFIX  23
H16A  2    0.603705    0.850671    0.651338    11.00000   -1.20000
H16B  2    0.578611    0.866174    0.457413    11.00000   -1.20000
HKLF 4
REM  20130435 in Pccn #56
REM R1 =  0.0389 for   2186 Fo > 4sig(Fo)  and  0.0486 for all   2635 data
REM    200 parameters refined using      0 restraints
END
WGHT      0.0534      0.4697
REM Highest difference peak  0.134,  deepest hole -0.137,  1-sigma level  0.028
Q1    1   0.5752  0.5402  0.8418  11.00000  0.05    0.13
Q2    1   0.5816  0.6784  0.6208  11.00000  0.05    0.13
Q3    1   0.6142  0.7110  0.4594  11.00000  0.05    0.13
Q4    1   0.5696  0.6764  0.4864  11.00000  0.05    0.12
Q5    1   0.5966  0.6171  0.6167  11.00000  0.05    0.11
Q6    1   0.6414  0.6006  0.5737  11.00000  0.05    0.11
Q7    1   0.6694  0.6371  0.4246  11.00000  0.05    0.11
Q8    1   0.5999  0.3775  1.3198  11.00000  0.05    0.11
Q9    1   0.6311  0.5973  0.4776  11.00000  0.05    0.10
Q10   1   0.5553  0.3320  1.2539  11.00000  0.05    0.10
Q11   1   0.6413  0.3833  1.1204  11.00000  0.05    0.10
Q12   1   0.6726  0.7910  0.5570  11.00000  0.05    0.10
Q13   1   0.6746  0.3423  1.5306  11.00000  0.05    0.10
Q14   1   0.4997  0.7764  0.5008  11.00000  0.05    0.10
Q15   1   0.6449  0.7624  0.4060  11.00000  0.05    0.09
Q16   1   0.5863  0.4610  0.5358  11.00000  0.05    0.09
Q17   1   0.7239  0.4248  1.2680  11.00000  0.05    0.09
Q18   1   0.6601  0.5617  0.8887  11.00000  0.05    0.09
Q19   1   0.7315  0.4045  1.2491  11.00000  0.05    0.09
Q20   1   0.7382  0.6833  0.5047  11.00000  0.05    0.09
REM The information below was added by Olex2.
REM
REM R1 = 0.0389 for 2186 Fo > 4sig(Fo) and 0.0486 for all 6998 data
REM n/a parameters refined using n/a restraints
REM Highest difference peak 0.13, deepest hole -0.14
REM Mean Shift 0, Max Shift 0.
REM +++ Tabular Listing of Refinement Information +++
REM R1_all = 0.0486
REM R1_gt = 0.0389
REM wR_ref = 0.1124
REM GOOF = 1.029
REM Shift_max = 0
REM Shift_mean = 0
REM Reflections_all = 6998
REM Reflections_gt = 2186
REM Parameters = n/a
REM Hole = 0.13
REM Peak = -0.14
REM Flack = n/a
;
data_global
_journal_date_recd_electronic     2013-06-17
_journal_date_accepted     2013-06-18
_journal_name_full     'Acta Crystallographica, Section E'
_journal_year     2013
_journal_volume     69
_journal_issue      7
_journal_page_first     o1140
_journal_page_last     o1140
_journal_paper_category     QO
_journal_paper_doi     10.1107/S1600536813016851
_journal_coeditor_code     GK2582
_publ_contact_author_name     'Chunli Wu'
_publ_contact_author_address
;  School of Pharmaceutical Sciences
   Zhengzhou Univresity
   Zhengzhou 450001
   People's Republic of China
;
_publ_contact_author_email     wcllaoshi@yahoo.com.cn
_publ_contact_author_fax     86-371-67781739
_publ_contact_author_phone     86-371-67781049
_publ_section_title
;
2-{4-[(1,3-Benzodioxol-5-yl)methyl]piperazin-1-yl}pyrimidine
;
loop_
    _publ_author_name
    _publ_author_address
    'Chunli Wu'
;  School of Pharmaceutical Sciences
   Zhengzhou University
   Zhengzhou 450001
   People's Republic of China
;
    'Jieming Li'
;  School of Pharmaceutical Sciences
   Zhengzhou University
   Zhengzhou 450001
   People's Republic of China
;
    'Huijie Wei'
;  School of Pharmaceutical Sciences
   Zhengzhou University
   Zhengzhou 450001
   People's Republic of China
;
    'Ye Hang'
;
School of Pharmaceutical Sciences
   Zhengzhou University
   Zhengzhou 450001
   People's Republic of China
;
    'Yueming Jiang'
;  School of Pharmaceutical Sciences
   Zhengzhou University
   Zhengzhou 450001
   People's Republic of China
;
