# Supplementary material for: 2-{4-[(1,3-Benzodioxol-5-yl)meth­yl]piperazin-1-yl}pyrimidine
Source: Acta Crystallogr Sect E Struct Rep Online. 2013 Jun 22;69(Pt 7):o1140. doi: 10.1107/S1600536813016851 (PMC3770405; doi:10.1107/S1600536813016851)
Supplement: Supplementary file 2 [file e-69-o1140-Isup2.hkl]

# 
# h,k,l, Fc-squared, Fo-squared, sigma(Fo-squared) and status flag 
# 
data_I
_shelx_title ' 20130435 in Pccn 56' 
_shelx_refln_list_code     '4' 
_shelx_F_calc_maximum      320.99 
_exptl_crystal_F_000      1264.00 
_reflns_d_resolution_high  0.8370 
 
loop_ 
 _symmetry_equiv_pos_as_xyz 
 'x, y, z' 
 '-x+1/2, -y+1/2, z' 
 'x+1/2, -y, -z+1/2' 
 '-x, y+1/2, -z+1/2' 
 '-x, -y, -z' 
 'x-1/2, y-1/2, -z' 
 '-x-1/2, y, z-1/2' 
 'x, -y-1/2, z-1/2' 
 
_cell_length_a    21.3112 
_cell_length_b    18.6246 
_cell_length_c     7.4882 
_cell_angle_alpha  90.000 
_cell_angle_beta   90.000 
_cell_angle_gamma  90.000 
 
_shelx_F_squared_multiplier     1.000 
 
loop_ 
 _refln_index_h 
 _refln_index_k 
 _refln_index_l 
 _refln_F_squared_calc 
 _refln_F_squared_meas 
 _refln_F_squared_sigma 
 _refln_observed_status 
   2   0   0      932.75      957.35     18.00 o 
   6   0   0     2657.00     2508.50     33.76 o 
   8   0   0    15290.32    15741.89    147.19 o 
  10   0   0       17.29        8.89      4.69 o 
  12   0   0     1375.65     1454.32     49.04 o 
  14   0   0      119.52      122.91     15.90 o 
  16   0   0      549.09      544.02     34.42 o 
  18   0   0       54.98       52.72      7.24 o 
  20   0   0     1515.52     1489.14     37.09 o 
  22   0   0        1.78       -1.47      2.80 o 
  24   0   0      106.04      126.79      8.65 o 
   1   1   0       29.10       40.61      2.52 o 
   3   1   0     7669.80     7371.30     85.74 o 
   5   1   0      116.79      107.38      6.94 o 
   7   1   0     2548.96     2501.08     25.86 o 
   9   1   0      469.22      440.68     16.52 o 
  11   1   0     5228.21     5629.18     87.61 o 
  13   1   0       17.43       41.55      6.51 o 
  15   1   0      234.23      285.92     17.28 o 
  17   1   0       36.70       37.83     10.05 o 
  19   1   0      324.35      299.80     11.98 o 
  21   1   0        0.93        4.94      2.89 o 
  23   1   0      142.71      127.91      6.78 o 
  25   1   0       90.84      106.28      6.95 o 
   0   2   0     1156.98     1151.13     14.12 o 
   2   2   0      260.47      253.56      5.71 o 
   4   2   0      261.46      221.94      8.67 o 
   6   2   0       19.70       39.78      3.14 o 
   8   2   0      186.37      210.78      8.07 o 
  10   2   0      331.46      429.88     17.48 o 
  12   2   0      305.54      283.04     15.53 o 
  14   2   0       12.68       24.06      8.89 o 
  16   2   0        1.69       -0.10      4.61 o 
  18   2   0      139.06      118.45      6.91 o 
  20   2   0       53.67       48.11      5.02 o 
  22   2   0      227.94      222.80      9.49 o 
  24   2   0       22.25       24.46      3.03 o 
   1   3   0    17050.27    16882.60     49.48 o 
   3   3   0    12370.04    11829.02     41.91 o 
   5   3   0     2353.07     2334.14     31.54 o 
   7   3   0     3678.94     3431.29     46.10 o 
   9   3   0     2246.69     2290.59     58.17 o 
  11   3   0     1194.18     1137.07     46.84 o 
  13   3   0     9128.52     9330.09    143.00 o 
  15   3   0       97.96       84.79     15.00 o 
  17   3   0      750.23      747.05     17.00 o 
  19   3   0      638.68      641.06     21.41 o 
  21   3   0       48.72       50.55      4.88 o 
  23   3   0      194.96      187.40      8.09 o 
  25   3   0       12.93       17.97      3.09 o 
   0   4   0       44.13       38.17      3.98 o 
   2   4   0     1967.03     2108.19     19.89 o 
   4   4   0     5400.93     5083.52     31.32 o 
   6   4   0      570.85      574.78     25.75 o 
   8   4   0      281.85      297.72     19.80 o 
  10   4   0     3052.62     2988.79     71.86 o 
  12   4   0     3550.07     3344.35     86.17 o 
  14   4   0       66.16       54.46     13.16 o 
  16   4   0     3830.27     3454.28     88.63 o 
  18   4   0        9.71       12.06      2.78 o 
  20   4   0      413.67      450.76     14.46 o 
  22   4   0      103.19       81.20      5.77 o 
  24   4   0       70.61       76.48      6.64 o 
   1   5   0      299.00      336.18      8.03 o 
   3   5   0     1800.49     1476.53     16.54 o 
   5   5   0      125.45      122.19      5.63 o 
   7   5   0      718.04      696.94     18.68 o 
   9   5   0      272.07      304.66     14.55 o 
  11   5   0     1183.63     1190.97     31.62 o 
  13   5   0       97.71      117.37     10.48 o 
  15   5   0      567.19      461.01     21.37 o 
  17   5   0      262.90      270.75     10.58 o 
  19   5   0     1307.86     1270.90     24.68 o 
  21   5   0       40.36       38.16      6.33 o 
  23   5   0       32.82       32.82      4.97 o 
   0   6   0     5321.68     5120.04     53.59 o 
   2   6   0     3196.95     2994.22     23.66 o 
   4   6   0     1789.49     1761.26     18.49 o 
   6   6   0      961.39     1018.91     22.36 o 
   8   6   0       45.16       73.17      8.72 o 
  10   6   0     5412.22     5441.53     62.62 o 
  12   6   0     5888.84     5744.72     70.79 o 
  14   6   0        4.65      267.56    372.40 o 
  16   6   0     5012.76     4750.08     48.10 o 
  18   6   0      807.22      782.65     18.02 o 
  20   6   0      335.78      336.78     18.37 o 
  22   6   0      176.93      192.38     12.26 o 
  24   6   0        4.48        5.00      2.25 o 
   1   7   0      147.97      190.85      6.37 o 
   3   7   0       80.87      115.86      4.53 o 
   5   7   0       27.78       22.81      3.65 o 
   7   7   0       84.36       87.48      9.71 o 
   9   7   0      307.14      323.18     19.74 o 
  11   7   0      335.42      318.59     16.56 o 
  13   7   0      851.23      792.22     53.35 o 
  15   7   0        4.43        5.82      4.21 o 
  17   7   0     1925.77     1892.79     39.66 o 
  19   7   0      291.49      270.20     17.40 o 
  21   7   0       26.45       22.73      4.87 o 
  23   7   0      106.74      103.44      8.07 o 
   0   8   0      844.33      820.64     17.93 o 
   2   8   0       28.06       20.34      2.51 o 
   4   8   0        3.87        4.05      2.64 o 
   6   8   0      198.97      245.47     17.98 o 
   8   8   0      199.25      219.44     16.53 o 
  10   8   0      201.23      248.78     18.73 o 
  12   8   0       35.86       36.33      6.60 o 
  14   8   0      315.79      292.22     21.77 o 
  16   8   0      349.13      310.30     16.74 o 
  18   8   0      291.72      282.50     18.10 o 
  20   8   0      113.34      115.95     10.77 o 
  22   8   0       27.48       44.82      6.00 o 
   1   9   0     1127.48     1228.34     19.25 o 
   3   9   0     3853.81     4017.77     35.94 o 
   5   9   0     5052.81     5299.53     55.89 o 
   7   9   0       28.29       24.56      5.93 o 
   9   9   0       77.49       66.97      9.79 o 
  11   9   0       12.87       10.38      7.49 o 
  13   9   0      621.38      564.20     24.87 o 
  15   9   0     1526.27     1357.28     23.28 o 
  17   9   0      229.83      215.08     16.52 o 
  19   9   0      827.81      863.76     30.29 o 
  21   9   0        1.35        1.18      2.42 o 
  23   9   0       16.52       26.71      3.81 o 
   0  10   0    15339.29    16222.12    138.03 o 
   2  10   0      240.56      285.61     18.12 o 
   4  10   0    10843.97    11741.91     67.28 o 
   6  10   0      914.29      982.12     26.12 o 
   8  10   0      184.07      230.13     18.56 o 
  10  10   0       19.97       17.58      6.92 o 
  12  10   0     1122.76      975.50     75.33 o 
  14  10   0      140.96      137.12     14.77 o 
  16  10   0      414.51      375.61     22.05 o 
  18  10   0       15.19       13.21      5.13 o 
  20  10   0       53.05       58.70      7.44 o 
  22  10   0       12.00       13.36      3.25 o 
   1  11   0      129.92      126.79      9.02 o 
   3  11   0      650.92      699.69     22.00 o 
   5  11   0     1727.15     1724.58     73.08 o 
   7  11   0      257.41      277.73     21.05 o 
   9  11   0       10.29        6.19      3.25 o 
  11  11   0      325.14      280.47     22.54 o 
  13  11   0       77.70       61.34      6.32 o 
  15  11   0      263.68      232.74     10.67 o 
  17  11   0        3.61        6.80      4.79 o 
  19  11   0       13.69       10.56      4.41 o 
  21  11   0       22.64       27.52      4.53 o 
   0  12   0     1881.67     1813.25     50.32 o 
   2  12   0      788.05      854.70     27.87 o 
   4  12   0      425.45      403.17     17.97 o 
   6  12   0     3410.43     3546.72     55.18 o 
   8  12   0        1.92       -1.55      4.65 o 
  10  12   0      974.45      867.78     40.20 o 
  12  12   0       28.68       20.33      4.09 o 
  14  12   0      135.10      115.07      9.49 o 
  16  12   0       46.87       38.18      8.54 o 
  18  12   0      131.67      133.14     11.99 o 
  20  12   0       46.51       56.67      6.62 o 
   1  13   0       40.75       46.07      6.39 o 
   3  13   0      316.46      306.73     16.28 o 
   5  13   0      127.54      128.01     21.05 o 
   7  13   0       45.59       37.97      9.16 o 
   9  13   0        8.02        6.35      1.80 o 
  11  13   0      753.11      724.51     23.36 o 
  13  13   0      211.76      180.26     11.97 o 
  15  13   0      441.02      399.47     13.80 o 
  17  13   0        0.73        1.17      4.24 o 
  19  13   0       15.90       14.65      4.12 o 
   0  14   0     3212.58     2991.17     74.80 o 
   2  14   0     1149.79     1105.95     31.83 o 
   4  14   0      714.41      685.93     25.49 o 
   6  14   0      904.76      854.79     46.18 o 
  10  14   0      439.57      421.19     17.93 o 
  12  14   0       38.02       44.18      6.07 o 
  14  14   0      241.40      192.22     11.98 o 
  16  14   0       17.08       23.34      6.35 o 
  18  14   0      132.84      173.78     12.20 o 
   1  15   0       45.66       43.27      3.53 o 
   3  15   0       57.75       59.83      4.11 o 
   5  15   0       80.39       74.07      4.84 o 
   7  15   0       21.65       20.46      4.21 o 
   9  15   0       52.95       39.97      5.88 o 
  11  15   0       12.26       15.70      4.36 o 
  13  15   0        0.80        2.45      2.77 o 
  15  15   0       45.93       33.55      7.16 o 
  17  15   0       42.38       39.72      6.24 o 
   0  16   0      109.33       93.78      7.30 o 
   2  16   0        4.61        3.30      1.54 o 
   4  16   0        0.26        0.66      1.84 o 
   6  16   0       49.12       56.25      4.62 o 
   8  16   0        1.26        0.65      2.49 o 
  10  16   0        1.06       -0.09      2.49 o 
  12  16   0       50.57       43.48      6.02 o 
  14  16   0       32.94       38.28      4.42 o 
  16  16   0        7.53        8.88      3.90 o 
   1  17   0      196.24      187.75      8.55 o 
   3  17   0      242.37      232.64      9.46 o 
   5  17   0       96.55       89.14      6.33 o 
   7  17   0      251.62      242.03      7.72 o 
   9  17   0      180.23      175.08     11.34 o 
  11  17   0      356.32      364.67     15.71 o 
  13  17   0       28.75       23.29      4.40 o 
  15  17   0       20.55       18.99      4.83 o 
   0  18   0      204.49      202.60     12.52 o 
   2  18   0       11.53       11.46      3.30 o 
   4  18   0        0.52        3.18      1.84 o 
   6  18   0       24.30       28.58      2.78 o 
   8  18   0       87.84       72.31      4.92 o 
  10  18   0      277.25      286.04     13.48 o 
  12  18   0       91.86       89.18      7.21 o 
  14  18   0       14.57       11.27      4.11 o 
   1  19   0       66.46       64.66      5.08 o 
   3  19   0        1.43        3.14      3.57 o 
   5  19   0      101.13      100.71      5.68 o 
   7  19   0        3.43        6.24      1.46 o 
   9  19   0        3.49        8.94      2.75 o 
  11  19   0       57.26       63.24      5.77 o 
  13  19   0        3.79        5.14      2.74 o 
   0  20   0       42.93       48.49      5.93 o 
   2  20   0       54.37       53.43      3.38 o 
   4  20   0        1.21       -0.39      1.19 o 
   6  20   0        6.37        4.81      1.27 o 
   8  20   0        0.05        2.12      2.12 o 
  10  20   0       46.17       53.59      4.84 o 
   1  21   0       72.06       81.07      6.36 o 
   3  21   0       10.69       14.60      2.20 o 
   5  21   0        0.73        2.51      1.21 o 
   7  21   0       33.53       35.36      3.66 o 
   0  22   0        9.86        6.81      2.25 o 
   2  22   0      108.06      120.14      7.43 o 
   1   1   1      322.12      258.86      4.33 o 
   2   1   1      439.35      409.90      7.78 o 
   3   1   1      939.85      941.75     10.49 o 
   4   1   1    10244.90     9930.28     66.28 o 
   5   1   1      681.87      639.94     15.30 o 
   6   1   1      107.92      100.00      3.87 o 
   7   1   1     3536.08     3574.03     35.60 o 
   8   1   1      244.62      237.57      9.62 o 
   9   1   1     3047.37     3134.99     30.72 o 
  10   1   1     2945.87     3188.93     32.68 o 
  11   1   1     3265.49     3555.71     41.39 o 
  12   1   1       24.87       15.58      4.33 o 
  13   1   1      856.31      897.15     19.90 o 
  14   1   1     1627.54     1787.36     29.09 o 
  15   1   1       88.12      104.40      8.78 o 
  16   1   1      117.10      108.93      9.15 o 
  17   1   1        5.74        4.44      2.35 o 
  18   1   1       40.77       36.24      2.91 o 
  19   1   1       81.03       75.21      4.04 o 
  20   1   1       82.07       86.06      4.47 o 
  21   1   1        0.82       -0.61      1.44 o 
  22   1   1        6.06        7.83      1.56 o 
  23   1   1       17.81       17.70      3.09 o 
  24   1   1        1.19       -0.39      1.59 o 
  25   1   1        8.92       13.50      3.27 o 
   1   2   1     8211.53     8369.29     23.27 o 
   2   2   1     4496.32     4481.77     27.00 o 
   3   2   1     8742.49     8505.00     34.04 o 
   4   2   1     3705.84     3630.19     26.19 o 
   5   2   1      913.36      933.69     11.60 o 
   6   2   1      251.16      219.82      6.47 o 
   7   2   1       37.50       38.92      7.08 o 
   8   2   1     1250.70     1164.39     16.18 o 
   9   2   1     1696.70     1805.37     34.18 o 
  10   2   1      789.69      768.45     17.98 o 
  11   2   1       22.96       14.07      3.35 o 
  12   2   1      286.91      328.67     13.95 o 
  13   2   1      206.60      216.36     11.81 o 
  14   2   1      751.15      675.46     21.39 o 
  15   2   1      278.00      265.65     20.66 o 
  16   2   1      162.06      156.89     13.56 o 
  17   2   1      284.52      284.55     10.55 o 
  18   2   1     1633.87     1623.56     17.53 o 
  19   2   1       11.19       10.28      1.90 o 
  20   2   1      117.91      109.42      5.01 o 
  21   2   1       46.70       49.84      3.72 o 
  22   2   1        0.23       -0.68      1.22 o 
  23   2   1        0.39       -0.07      1.85 o 
  24   2   1       17.01       17.24      2.71 o 
  25   2   1        0.63        1.11      1.80 o 
   1   3   1     6582.97     6683.17     26.58 o 
   2   3   1    25582.28    24919.66     45.44 o 
   3   3   1    21422.65    20942.46     67.67 o 
   4   3   1      585.51      612.58     11.78 o 
   5   3   1     7016.81     6444.94     60.94 o 
   6   3   1      527.69      478.44     10.58 o 
   7   3   1      531.29      580.50     11.47 o 
   8   3   1     4702.57     4753.73     31.62 o 
   9   3   1      494.99      527.35     15.20 o 
  10   3   1      164.35      151.16      7.00 o 
  11   3   1     1026.30     1120.01     22.78 o 
  12   3   1     1194.34     1156.55     24.19 o 
  13   3   1       20.71       40.08      6.92 o 
  14   3   1      363.60      376.44     20.51 o 
  15   3   1       22.21       18.68      5.46 o 
  16   3   1       37.75       31.56      6.48 o 
  17   3   1       29.36       32.95      3.28 o 
  18   3   1      632.83      643.02     11.13 o 
  19   3   1        0.86        2.31      1.59 o 
  20   3   1      306.94      314.08      8.37 o 
  21   3   1      205.08      226.58      6.87 o 
  22   3   1       95.10       91.35      5.90 o 
  23   3   1       41.71       47.24      4.35 o 
  24   3   1      129.74      136.40      9.21 o 
  25   3   1       10.24       11.77      2.87 o 
   1   4   1      800.90      773.36      7.33 o 
   2   4   1    47700.75    46857.84     83.14 o 
   3   4   1     1033.95     1052.50     10.11 o 
   4   4   1      922.07      814.28     10.53 o 
   5   4   1     1111.34     1115.08     18.38 o 
   6   4   1     1551.29     1579.51     18.08 o 
   7   4   1      924.94      925.86     17.28 o 
   8   4   1      192.24      224.57      7.90 o 
   9   4   1       50.19       46.30      6.27 o 
  10   4   1       98.75      121.54      9.15 o 
  11   4   1      150.76      177.83      9.52 o 
  12   4   1       77.68       70.81     10.82 o 
  13   4   1      736.39      689.31     25.75 o 
  14   4   1        6.87        3.33      7.62 o 
  15   4   1       13.72       12.73      5.82 o 
  16   4   1     1396.36     1369.65     44.34 o 
  17   4   1       97.93       90.70      4.31 o 
  18   4   1      308.54      309.88      7.79 o 
  19   4   1       30.31       31.55      3.48 o 
  20   4   1     1205.60     1208.68     16.30 o 
  21   4   1        1.66        1.04      1.39 o 
  22   4   1        5.29        4.71      1.85 o 
  23   4   1        3.61        1.28      1.68 o 
  24   4   1        4.33        9.05      1.94 o 
   1   5   1      665.53      598.82      6.31 o 
   2   5   1     7262.14     7163.56     39.42 o 
   3   5   1     1337.40     1292.88     18.96 o 
   4   5   1     2821.11     2798.79     16.24 o 
   5   5   1     3659.64     3735.74     24.68 o 
   6   5   1     1071.90     1039.67     15.11 o 
   7   5   1     3228.95     3196.41     29.47 o 
   8   5   1        0.19        2.02      2.32 o 
   9   5   1     2119.28     2145.94     31.47 o 
  10   5   1       16.73       10.80      3.94 o 
  11   5   1      218.00      200.59     10.45 o 
  12   5   1       22.63       18.92      3.81 o 
  13   5   1      405.24      379.35     15.47 o 
  14   5   1       54.63       51.82     11.61 o 
  15   5   1      618.39      560.10     27.06 o 
  16   5   1      420.31      421.88     11.15 o 
  17   5   1      198.38      192.45      8.61 o 
  18   5   1       69.33       68.55      4.00 o 
  19   5   1      700.56      696.28     12.60 o 
  20   5   1      215.36      231.75      8.49 o 
  21   5   1        0.15       -1.26      1.79 o 
  22   5   1        5.87       10.79      3.67 o 
  23   5   1       93.61       75.29      7.48 o 
  24   5   1        0.63       -0.91      2.16 o 
   1   6   1     2057.90     2008.62     13.70 o 
   2   6   1     2412.24     2497.07     21.89 o 
   3   6   1      815.38      811.96      8.59 o 
   4   6   1      384.84      374.84      6.11 o 
   5   6   1      973.16     1058.65     12.14 o 
   6   6   1      130.59      141.16      5.74 o 
   7   6   1      138.35      120.32      6.38 o 
   8   6   1     2967.54     3084.97     39.24 o 
   9   6   1      313.10      317.54     13.17 o 
  10   6   1        9.60       12.23      3.10 o 
  11   6   1      369.37      347.77     11.85 o 
  12   6   1      122.01      130.09      7.60 o 
  13   6   1       96.06       82.67      6.39 o 
  14   6   1      102.81       87.86     13.11 o 
  15   6   1      762.87      726.02     28.30 o 
  16   6   1     1288.31     1240.07     15.70 o 
  17   6   1        1.91        0.89      1.67 o 
  18   6   1       75.76       66.01      4.87 o 
  19   6   1       10.47        5.79      2.00 o 
  20   6   1      370.95      355.98     10.43 o 
  21   6   1       34.57       42.90      9.17 o 
  22   6   1        0.60        4.63      2.99 o 
  23   6   1       15.10       15.00      3.91 o 
  24   6   1        0.06        2.38      1.96 o 
   1   7   1      836.37      862.13     10.24 o 
   2   7   1       99.38      107.62      3.69 o 
   3   7   1     5149.53     5391.90     29.58 o 
   4   7   1     1606.97     1689.86     17.04 o 
   5   7   1      491.50      544.63     10.02 o 
   6   7   1      256.96      258.96      7.96 o 
   7   7   1     4116.72     4256.25     38.45 o 
   8   7   1      128.20      151.89      9.25 o 
   9   7   1      920.98      969.54     23.95 o 
  10   7   1        1.97        2.64      2.00 o 
  11   7   1     2613.66     2441.18     32.10 o 
  12   7   1       36.72       42.31      4.99 o 
  13   7   1      184.21      180.51      9.50 o 
  14   7   1       80.61       83.38      6.87 o 
  15   7   1     1965.78     1883.29     32.63 o 
  16   7   1      104.75       88.55      5.07 o 
  17   7   1      338.62      323.37      9.54 o 
  18   7   1       11.83       14.59      2.41 o 
  19   7   1        6.52        8.94      2.73 o 
  20   7   1        1.74        5.65      2.46 o 
  21   7   1        0.48       -1.83      3.01 o 
  22   7   1       12.96        9.29      3.68 o 
  23   7   1        3.38        1.87      2.46 o 
  24   7   1        0.19       -0.71      1.69 o 
   1   8   1      105.97      134.70      6.07 o 
   2   8   1      616.59      674.61     10.74 o 
   3   8   1     1111.88     1241.49     15.17 o 
   4   8   1      602.69      647.47     11.25 o 
   5   8   1        0.49        6.34      2.18 o 
   6   8   1     1581.97     1831.29     20.18 o 
   7   8   1      775.17      863.54     18.24 o 
   8   8   1     3197.92     3352.33     45.49 o 
   9   8   1      387.06      460.27     25.93 o 
  10   8   1      507.57      536.34     46.00 o 
  11   8   1        7.05       13.54      3.55 o 
  12   8   1       25.52       32.23      4.34 o 
  13   8   1      226.20      215.06     10.72 o 
  14   8   1        6.77        6.25      2.71 o 
  15   8   1       57.03       38.39      5.84 o 
  16   8   1      172.89      170.23     12.06 o 
  17   8   1        4.23        0.91      2.70 o 
  18   8   1        4.31       13.64     10.25 o 
  19   8   1       41.56       47.22      5.20 o 
  20   8   1        0.21        0.52      2.11 o 
  21   8   1        1.46        2.19      2.86 o 
  22   8   1       67.56       94.43      8.56 o 
  23   8   1        6.87        9.66      3.05 o 
   1   9   1      207.68      220.67      8.33 o 
   2   9   1      942.33      985.70     19.11 o 
   3   9   1      272.86      290.76      7.85 o 
   4   9   1     1226.01     1287.71     16.92 o 
   5   9   1     1737.21     1742.95     20.18 o 
   6   9   1     1033.17     1095.00     16.44 o 
   7   9   1      120.02      146.09      7.93 o 
   8   9   1     1867.43     1848.56     50.64 o 
   9   9   1      447.71      436.15     17.66 o 
  10   9   1      408.09      352.27     16.51 o 
  11   9   1      907.74      834.31     20.01 o 
  12   9   1      599.01      599.00     17.55 o 
  13   9   1       10.58        5.74      2.94 o 
  14   9   1     2318.35     2046.32     38.27 o 
  15   9   1       88.71       82.65      4.93 o 
  16   9   1       34.18       29.44      4.13 o 
  17   9   1        2.17        3.50      2.74 o 
  18   9   1      335.99      338.26     26.10 o 
  19   9   1      117.18      130.28     13.94 o 
  20   9   1       39.62       34.34      4.16 o 
  21   9   1        3.45        3.92      3.47 o 
  22   9   1       23.26       27.40      4.85 o 
  23   9   1       14.51       14.55      3.26 o 
   1  10   1       55.36       56.88      3.96 o 
   2  10   1       41.42       48.79      3.45 o 
   3  10   1      209.44      212.28      7.17 o 
   4  10   1      197.30      246.34      9.10 o 
   5  10   1      701.73      779.62     16.41 o 
   6  10   1     1016.68     1107.53     17.42 o 
   7  10   1       11.85       10.57      4.95 o 
   8  10   1      105.45       81.77      7.87 o 
   9  10   1      239.98      267.16     14.48 o 
  10  10   1      199.49      169.14     11.78 o 
  11  10   1       18.82       22.78      4.32 o 
  12  10   1        6.09        3.33      2.72 o 
  13  10   1       28.31       29.26      3.26 o 
  14  10   1     2872.85     2587.15     29.76 o 
  15  10   1      383.87      366.13     14.27 o 
  16  10   1      463.77      426.81     16.25 o 
  17  10   1       19.08       24.78      5.76 o 
  18  10   1      459.94      465.44     15.83 o 
  19  10   1       34.03       34.41      4.35 o 
  20  10   1      108.87      111.48      6.85 o 
  21  10   1        9.82        9.90      3.82 o 
  22  10   1       29.12       39.90      5.33 o 
   1  11   1      339.39      344.86      8.36 o 
   2  11   1      416.12      383.95      9.00 o 
   3  11   1      447.50      469.80     12.82 o 
   4  11   1       58.22       55.95      4.16 o 
   5  11   1      623.91      646.13     13.65 o 
   6  11   1       35.19       35.61      4.19 o 
   7  11   1      230.13      224.93     13.34 o 
   8  11   1        2.57        4.50      6.80 o 
   9  11   1        0.75       -0.96      3.05 o 
  10  11   1        1.17        1.38      2.54 o 
  11  11   1      263.53      261.01     11.95 o 
  12  11   1       10.65        7.58      2.05 o 
  13  11   1      812.08      732.98     19.63 o 
  14  11   1      105.88       95.78      7.82 o 
  15  11   1      405.64      391.40     11.58 o 
  16  11   1        3.98       10.95      3.58 o 
  17  11   1       87.03       79.29     13.79 o 
  18  11   1      184.38      214.36     10.61 o 
  19  11   1        1.37        2.27      2.79 o 
  20  11   1       16.12       15.18      4.24 o 
  21  11   1       17.02       35.42      5.67 o 
   1  12   1      215.92      221.46      9.91 o 
   2  12   1       78.49       82.81      4.97 o 
   3  12   1       27.76       18.14      2.56 o 
   4  12   1       39.20       45.15      3.86 o 
   5  12   1       21.06       16.01      2.91 o 
   6  12   1      360.08      355.84     12.39 o 
   7  12   1       33.23       44.27      6.15 o 
   8  12   1        2.35       -1.20      2.87 o 
   9  12   1       31.40       24.00      4.76 o 
  10  12   1       28.16       35.17      3.12 o 
  11  12   1        9.44        7.63      1.76 o 
  12  12   1       66.16       64.62      3.85 o 
  13  12   1       38.01       42.84      3.90 o 
  14  12   1       20.43       23.46      4.69 o 
  15  12   1       38.93       41.53      4.24 o 
  16  12   1      269.25      267.62     12.79 o 
  17  12   1        0.02       -2.22      3.03 o 
  18  12   1       44.40       43.31      5.00 o 
  19  12   1        7.49        3.08      3.07 o 
  20  12   1       26.34       30.67      5.56 o 
  21  12   1       26.22       33.01      4.84 o 
   1  13   1      357.04      398.28     14.88 o 
   2  13   1      652.91      663.13     29.37 o 
   3  13   1      105.58       95.87      6.46 o 
   4  13   1        0.86       -0.95      2.46 o 
   5  13   1        0.01        2.35      2.18 o 
   6  13   1        6.59        8.67      2.81 o 
   7  13   1       93.28       73.03     12.68 o 
   8  13   1       30.28       16.17      4.53 o 
   9  13   1      498.89      484.50     13.12 o 
  10  13   1      118.55      103.68      5.13 o 
  11  13   1        2.57        1.03      1.67 o 
  12  13   1        1.18        3.05      1.96 o 
  13  13   1      149.90      158.54      6.33 o 
  14  13   1       13.84       10.44      3.23 o 
  15  13   1        0.89        5.01      2.81 o 
  16  13   1      109.57      119.13      8.52 o 
  17  13   1      413.64      418.03     14.58 o 
  18  13   1       30.88       32.13      4.02 o 
  19  13   1        0.20        1.14      3.56 o 
  20  13   1        9.68       14.57      3.59 o 
   1  14   1        1.65        4.12      3.17 o 
   2  14   1     2191.35     2100.91     35.88 o 
   3  14   1       34.49       32.49      5.74 o 
   4  14   1      706.35      716.93     18.34 o 
   5  14   1      172.57      166.92      9.07 o 
   6  14   1     1253.19     1236.84     14.43 o 
   7  14   1       50.80       55.48      3.74 o 
   8  14   1      527.63      520.40     13.81 o 
   9  14   1      112.81      108.27      6.43 o 
  10  14   1       14.63       11.49      2.53 o 
  11  14   1       94.15       96.37      5.11 o 
  12  14   1       33.51       29.97      3.68 o 
  13  14   1        1.13        0.06      2.04 o 
  14  14   1       18.40       10.69      3.41 o 
  15  14   1       93.36       89.58      5.55 o 
  16  14   1       15.98       11.22      3.16 o 
  17  14   1       28.76       35.48      4.58 o 
  18  14   1        6.72       12.37      7.47 o 
  19  14   1       11.49        9.70      3.72 o 
   1  15   1       53.92       48.97      2.36 o 
   2  15   1     1109.17     1050.30     10.81 o 
   3  15   1      521.71      474.51      7.78 o 
   4  15   1      366.13      370.10      6.88 o 
   5  15   1      225.35      205.09      5.15 o 
   6  15   1       47.03       46.35      2.43 o 
   7  15   1      325.04      318.40      6.69 o 
   8  15   1      153.73      139.43      7.41 o 
   9  15   1        4.67        5.77      2.04 o 
  10  15   1      356.27      310.32      9.22 o 
  11  15   1       19.86       28.63      3.75 o 
  12  15   1        3.93        5.28      2.27 o 
  13  15   1       63.63       75.00      5.35 o 
  14  15   1      154.70      139.87      6.84 o 
  15  15   1        6.76       11.43      2.43 o 
  16  15   1        0.27        0.87      2.40 o 
  17  15   1       87.40       95.00      6.18 o 
  18  15   1       76.49       90.89      8.44 o 
   1  16   1        1.84        3.57      1.39 o 
   2  16   1      460.87      425.52      8.83 o 
   3  16   1        6.79       10.85      1.49 o 
   4  16   1     1658.47     1585.67     14.48 o 
   5  16   1       51.54       48.37      2.48 o 
   6  16   1       81.04       78.09      3.15 o 
   7  16   1       35.54       28.01      2.19 o 
   8  16   1      356.29      346.14     17.06 o 
   9  16   1        1.77        1.74      1.66 o 
  10  16   1       47.48       48.34      4.41 o 
  11  16   1       40.38       39.40      4.04 o 
  12  16   1       26.73       21.39      3.04 o 
  13  16   1        2.24        1.71      2.73 o 
  14  16   1       11.23       13.44      2.43 o 
  15  16   1        0.10        0.88      2.40 o 
  16  16   1        1.46       -1.12      2.13 o 
  17  16   1       35.79       35.97      5.63 o 
   1  17   1      106.79      111.57      4.73 o 
   2  17   1        1.42       -0.21      1.12 o 
   3  17   1       27.50       24.29      2.33 o 
   4  17   1       64.00       63.95      3.62 o 
   5  17   1      168.32      158.13      5.42 o 
   6  17   1       35.89       38.26      2.47 o 
   7  17   1      101.58       99.43      3.73 o 
   8  17   1        8.82        7.44      1.98 o 
   9  17   1       44.08       43.39      4.04 o 
  10  17   1        0.37        3.45      1.92 o 
  11  17   1       51.22       46.06      4.12 o 
  12  17   1        0.55       -2.83      2.83 o 
  13  17   1        0.02        2.28      2.16 o 
  14  17   1       46.55       48.51      3.68 o 
  15  17   1      134.30      156.26      7.64 o 
  16  17   1       33.81       46.56      6.18 o 
   1  18   1       18.59       15.62      2.00 o 
   2  18   1      172.32      169.96      5.71 o 
   3  18   1       55.11       58.24      3.41 o 
   4  18   1      253.24      269.67      7.87 o 
   5  18   1        6.82        6.16      1.54 o 
   6  18   1       19.87       13.48      1.59 o 
   7  18   1       91.70       96.59      3.25 o 
   8  18   1       21.65       24.99      2.51 o 
   9  18   1       17.45       19.24      2.84 o 
  10  18   1        1.24        1.32      1.65 o 
  11  18   1        3.04       -0.12      2.35 o 
  12  18   1        2.07        0.90      2.29 o 
  13  18   1        2.16        0.60      2.27 o 
  14  18   1       17.02       19.64      3.09 o 
   1  19   1      243.94      242.61      6.61 o 
   2  19   1      111.87      110.00      4.50 o 
   3  19   1       47.76       59.06      3.29 o 
   4  19   1        0.02       -0.67      1.05 o 
   5  19   1        2.44        3.23      1.13 o 
   6  19   1      102.19      111.72      3.75 o 
   7  19   1       63.05       63.08      2.72 o 
   8  19   1       16.01       10.66      1.59 o 
   9  19   1        3.28        1.85      1.40 o 
  10  19   1        0.45        3.18      2.50 o 
  11  19   1        0.42       -0.67      2.35 o 
  12  19   1        8.01        1.65      2.17 o 
   1  20   1        0.16        0.85      1.24 o 
   2  20   1       78.51       89.71      3.90 o 
   3  20   1       17.94       22.19      2.10 o 
   4  20   1        7.18        7.52      1.29 o 
   5  20   1       11.96       11.76      2.72 o 
   6  20   1        2.55        2.94      1.12 o 
   7  20   1        7.60        7.46      1.76 o 
   8  20   1       41.29       49.63      3.49 o 
   9  20   1       11.46       15.14      2.97 o 
  10  20   1       51.43       55.00      5.10 o 
   1  21   1        1.25        2.49      1.36 o 
   2  21   1      269.73      299.18      7.25 o 
   3  21   1        7.13       14.22      2.13 o 
   4  21   1        9.46        4.12      1.53 o 
   5  21   1        0.33        0.53      0.98 o 
   6  21   1       45.74       54.86      2.78 o 
   7  21   1        0.11        1.31      1.19 o 
   1  22   1       44.86       39.18      2.32 o 
   2  22   1        2.50        6.20      1.16 o 
   0   0   2   103036.75   103539.23    280.55 o 
   1   0   2      616.27      622.72     12.68 o 
   2   0   2      231.79      275.51      7.06 o 
   3   0   2    13063.27    12890.22     57.12 o 
   4   0   2     8318.86     8338.58     64.58 o 
   5   0   2     2216.17     2179.27     47.36 o 
   6   0   2     1035.07     1172.28     33.49 o 
   7   0   2     1057.94     1072.90     34.39 o 
   8   0   2     2097.35     2206.51     52.34 o 
   9   0   2      998.34     1128.65     39.95 o 
  10   0   2     3114.58     3443.67     73.14 o 
  11   0   2       12.16        2.32      4.01 o 
  12   0   2       49.80       86.96     12.98 o 
  13   0   2      127.29      108.53     14.86 o 
  14   0   2       46.64       35.56     10.22 o 
  15   0   2      618.49      598.94     36.20 o 
  16   0   2        5.75       -0.02      5.56 o 
  17   0   2        2.66       10.24      3.60 o 
  18   0   2     1243.66     1256.40     35.13 o 
  19   0   2      451.61      410.74     20.14 o 
  20   0   2       11.63       19.38      3.09 o 
  21   0   2      124.56      152.97     11.88 o 
  22   0   2      196.48      197.64     12.88 o 
  23   0   2       47.83       40.10      5.66 o 
  24   0   2        1.96        6.13      2.24 o 
   0   1   2     9147.35     9240.65     48.92 o 
   1   1   2    15455.96    15947.24     46.85 o 
   2   1   2     5965.80     5829.34     29.90 o 
   3   1   2    15079.17    14869.64     39.42 o 
   4   1   2        0.07        1.75      0.98 o 
   5   1   2      779.46      777.27     16.43 o 
   6   1   2    11296.10    11528.17     67.74 o 
   7   1   2      322.60      310.63     13.26 o 
   8   1   2     1486.02     1518.52     30.82 o 
   9   1   2       85.38       98.65      8.69 o 
  10   1   2     1522.18     1694.26     56.60 o 
  11   1   2     1115.60     1129.78     30.83 o 
  12   1   2       19.85        6.45      3.49 o 
  13   1   2        2.60        2.62      3.86 o 
  14   1   2        0.12       -4.13      4.13 o 
  15   1   2      463.30      443.52     22.24 o 
  16   1   2       41.79       43.50     11.14 o 
  17   1   2       73.81       76.49      6.69 o 
  18   1   2       13.18       13.59      3.52 o 
  19   1   2     1239.17     1226.29     24.60 o 
  20   1   2      176.15      179.42      9.36 o 
  21   1   2        2.05        3.80      1.94 o 
  22   1   2        0.31       -0.16      2.02 o 
  23   1   2      360.58      351.54     11.04 o 
  24   1   2        5.68        3.67      1.66 o 
   0   2   2    35014.54    35340.64    252.13 o 
   1   2   2      656.47      637.34      9.02 o 
   2   2   2       46.29       39.19      2.22 o 
   3   2   2        3.67        6.51      0.85 o 
   4   2   2     3586.83     3419.64     31.12 o 
   5   2   2     2651.11     2592.57     19.22 o 
   6   2   2       52.78       43.89      2.77 o 
   7   2   2     3255.59     3336.82     38.89 o 
   8   2   2      658.58      691.28     21.02 o 
   9   2   2      308.91      364.41     16.22 o 
  10   2   2       74.19       56.84      7.04 o 
  11   2   2     1422.87     1614.99     43.58 o 
  12   2   2      155.51      174.66     12.99 o 
  13   2   2       10.24       10.45      3.93 o 
  14   2   2       91.31       96.10     15.16 o 
  15   2   2        6.15       -1.93      5.19 o 
  16   2   2      170.37      146.98      7.71 o 
  17   2   2        0.81       -2.12      2.27 o 
  18   2   2      170.07      180.13      8.68 o 
  19   2   2        5.83        5.39      2.38 o 
  20   2   2      168.88      162.00      8.93 o 
  21   2   2        0.34       -1.39      2.01 o 
  22   2   2      114.06      115.86      5.38 o 
  23   2   2        0.25       -0.42      1.28 o 
  24   2   2       10.27        6.80      2.22 o 
   0   3   2      290.72      257.76      5.74 o 
   1   3   2      793.22      772.06      8.08 o 
   2   3   2     1139.04     1158.30     11.91 o 
   3   3   2      512.84      554.92      8.43 o 
   4   3   2      183.81      190.35      5.75 o 
   5   3   2     2018.75     1930.49     22.72 o 
   6   3   2      320.73      331.55      8.93 o 
   7   3   2      256.25      239.90     10.56 o 
   8   3   2      992.81     1050.52     40.42 o 
   9   3   2     1179.74     1150.73     45.13 o 
  10   3   2      185.20      176.90     19.33 o 
  11   3   2     1017.01     1026.10     46.95 o 
  12   3   2      386.82      388.91     29.89 o 
  13   3   2     1000.35      980.02     48.30 o 
  14   3   2       95.37       84.51     15.48 o 
  15   3   2      210.55      240.36     25.19 o 
  16   3   2       23.72       21.57      3.40 o 
  17   3   2        7.80        4.80      2.28 o 
  18   3   2       18.78       13.35      2.81 o 
  19   3   2      241.42      253.92     11.23 o 
  20   3   2      102.20       99.72      7.10 o 
  21   3   2        0.02        1.88      2.21 o 
  22   3   2       59.75       66.36      4.11 o 
  23   3   2       65.64       66.29      3.74 o 
  24   3   2      165.11      186.79      6.51 o 
   0   4   2     2655.67     2795.76     20.10 o 
   1   4   2      553.10      549.59      6.80 o 
   2   4   2        0.52        2.75      0.85 o 
   3   4   2     1133.25     1115.46     11.30 o 
   4   4   2     1976.58     1923.68     17.68 o 
   5   4   2      968.65     1055.07     13.66 o 
   6   4   2     1986.36     2089.55     27.22 o 
   7   4   2     1086.53     1146.66     18.53 o 
   8   4   2      409.63      434.11     14.31 o 
   9   4   2     1698.10     1784.76     57.19 o 
  10   4   2     1576.79     1658.22     58.45 o 
  11   4   2      184.26      180.98     20.71 o 
  12   4   2      258.65      268.57     26.25 o 
  13   4   2        1.39        7.76      7.97 o 
  14   4   2      318.14      315.89     29.12 o 
  15   4   2        0.02        4.83      6.88 o 
  16   4   2       34.53       51.72      5.66 o 
  17   4   2        1.16        2.76      2.21 o 
  18   4   2      352.46      331.94     12.94 o 
  19   4   2      302.68      287.01     11.91 o 
  20   4   2      207.70      221.04     12.85 o 
  21   4   2       29.06       23.72      3.53 o 
  22   4   2       63.07       55.20      4.93 o 
  23   4   2       26.91       22.48      2.88 o 
  24   4   2        2.97        6.32      1.60 o 
   0   5   2     2360.95     2341.82     25.13 o 
   1   5   2      509.67      494.72      6.36 o 
   2   5   2      503.15      497.86      6.02 o 
   3   5   2     1075.69     1087.74      8.68 o 
   4   5   2      541.35      568.96      8.67 o 
   5   5   2      872.53      810.83     12.23 o 
   6   5   2        0.00        1.87      5.58 o 
   7   5   2      146.71      126.19      7.49 o 
   8   5   2       69.49       71.77      5.23 o 
   9   5   2      633.77      672.83     35.81 o 
  10   5   2      409.87      385.60     28.80 o 
  11   5   2       15.47       26.01      9.27 o 
  12   5   2        0.03        1.28      6.25 o 
  13   5   2      316.19      309.53     29.11 o 
  14   5   2       97.57       95.62     17.28 o 
  15   5   2       13.54        5.95      7.30 o 
  16   5   2       40.19       33.70      4.37 o 
  17   5   2      160.25      164.91      8.52 o 
  18   5   2       13.39       10.70      7.67 o 
  19   5   2        0.21       -0.51      2.24 o 
  20   5   2        4.21        3.51      2.15 o 
  21   5   2       10.26        4.96      3.87 o 
  22   5   2       35.13       27.93      5.40 o 
  23   5   2       23.15       23.09      2.78 o 
  24   5   2        6.13        7.50      1.59 o 
   0   6   2      439.44      547.89     12.58 o 
   1   6   2     1992.07     2076.11     18.24 o 
   2   6   2     3257.72     3427.25     19.71 o 
   3   6   2      533.51      576.08      7.41 o 
   4   6   2     2032.44     2123.31     16.56 o 
   5   6   2      801.68      780.09     12.76 o 
   6   6   2     1124.44     1239.31     19.69 o 
   7   6   2      659.87      776.53     19.58 o 
   8   6   2      225.20      234.87     11.18 o 
   9   6   2      169.73      164.89     10.48 o 
  10   6   2      135.19      118.16     17.57 o 
  11   6   2      634.48      658.21     40.33 o 
  12   6   2       27.69       34.30     10.78 o 
  13   6   2        4.08        8.91      6.64 o 
  14   6   2      183.75      163.36     13.67 o 
  15   6   2       75.73       72.90      5.76 o 
  16   6   2       27.43       16.25      3.23 o 
  17   6   2       98.47      110.23      8.09 o 
  18   6   2      136.01      142.84      8.62 o 
  19   6   2        1.82        2.38      2.16 o 
  20   6   2        7.76       14.70      3.28 o 
  21   6   2        8.23       10.59      3.63 o 
  22   6   2       41.14       51.11      6.56 o 
  23   6   2        0.84        3.75      4.04 o 
   0   7   2        4.04        7.26      1.80 o 
   1   7   2     1262.76     1346.58     13.52 o 
   2   7   2      881.63      882.61     11.41 o 
   3   7   2      705.81      685.81      9.88 o 
   4   7   2     1025.73     1004.01     12.26 o 
   5   7   2     1223.08     1280.24     15.48 o 
   6   7   2     2097.14     2184.11     27.70 o 
   7   7   2     1251.50     1295.27     21.98 o 
   8   7   2      738.98      840.76     18.20 o 
   9   7   2      777.78      856.19     24.91 o 
  10   7   2      180.51      182.04     12.87 o 
  11   7   2        1.37        5.15      3.64 o 
  12   7   2      113.04       95.45     10.26 o 
  13   7   2      242.30      242.82     16.28 o 
  14   7   2        8.15       19.57      6.18 o 
  15   7   2       46.67       41.11      4.40 o 
  16   7   2      129.82      121.13      7.36 o 
  17   7   2       33.87       32.18      4.47 o 
  18   7   2        0.87       -0.35      3.73 o 
  19   7   2       72.75       65.41      9.08 o 
  20   7   2       21.98       17.84      5.17 o 
  21   7   2        9.97        4.47      3.57 o 
  22   7   2       28.00       33.59      5.12 o 
  23   7   2       84.06       87.19      4.85 o 
   0   8   2     5021.00     5321.45     63.69 o 
   1   8   2       17.23       18.32      1.91 o 
   2   8   2     1015.67     1059.57     13.92 o 
   3   8   2      658.32      616.02      9.91 o 
   4   8   2     2729.72     2875.76     21.98 o 
   5   8   2     1197.09     1300.01     16.47 o 
   6   8   2      102.79      100.32      7.08 o 
   7   8   2       28.30       49.13      4.66 o 
   8   8   2      200.22      192.91     11.17 o 
   9   8   2        1.08       -1.97      2.10 o 
  10   8   2      646.91      689.89     30.73 o 
  11   8   2      223.26      209.13     14.60 o 
  12   8   2        0.00        3.34      3.35 o 
  13   8   2       45.48       36.71      6.64 o 
  14   8   2        0.54       -0.14      3.66 o 
  15   8   2        7.51        4.94      3.83 o 
  16   8   2       21.66        5.39      4.04 o 
  17   8   2        0.33       -3.37      5.17 o 
  18   8   2      246.12      245.98     17.00 o 
  19   8   2       12.44        3.16      4.07 o 
  20   8   2       64.42       58.68      7.81 o 
  21   8   2        7.07        7.96      3.45 o 
  22   8   2       34.39       30.26      5.00 o 
  23   8   2       64.76       87.50      4.63 o 
   0   9   2     1646.15     1746.13     29.15 o 
   1   9   2      201.19      242.67      7.83 o 
   2   9   2       20.68       10.70      1.64 o 
   3   9   2      386.00      372.72     12.98 o 
   4   9   2      204.20      212.56      7.11 o 
   5   9   2      351.63      372.21      9.67 o 
   6   9   2       34.61       33.17      3.42 o 
   7   9   2        0.69        1.82      2.38 o 
   8   9   2        0.02       -2.05      2.26 o 
   9   9   2       10.06        0.74      4.89 o 
  10   9   2      106.94       93.01      7.50 o 
  11   9   2        0.47        2.33      4.25 o 
  12   9   2       59.51       67.19      9.15 o 
  13   9   2      311.89      267.24     17.97 o 
  14   9   2      105.81       92.22      6.04 o 
  15   9   2      311.76      288.58     10.61 o 
  16   9   2       59.67       69.40     10.10 o 
  17   9   2      130.16      130.83     12.73 o 
  18   9   2        8.07        5.69      4.32 o 
  19   9   2       43.14       44.91      7.57 o 
  20   9   2       24.60       20.89      5.18 o 
  21   9   2        9.08        9.69      3.73 o 
  22   9   2        1.59        1.87      2.47 o 
   0  10   2     1624.17     1708.82     25.80 o 
   1  10   2        3.71        0.11      1.79 o 
   2  10   2        0.13        0.17      1.64 o 
   3  10   2       18.94       19.58      2.48 o 
   4  10   2     2105.10     2291.66     31.72 o 
   5  10   2       37.99       52.13      3.94 o 
   6  10   2      668.11      708.22     15.73 o 
   7  10   2      283.07      258.13     11.30 o 
   8  10   2       61.45       89.31      6.86 o 
   9  10   2       51.31       46.65      8.45 o 
  10  10   2      407.13      367.22     17.31 o 
  11  10   2      157.46      116.93     11.42 o 
  12  10   2      336.79      334.99     13.56 o 
  13  10   2        1.95        7.43      3.86 o 
  14  10   2      135.39      126.61     10.15 o 
  15  10   2       28.21       25.23      3.69 o 
  16  10   2        0.75        4.46      4.12 o 
  17  10   2        2.07        0.03      4.53 o 
  18  10   2      226.40      236.41     16.50 o 
  19  10   2       20.89       22.21      5.40 o 
  20  10   2       27.12       30.96      6.01 o 
  21  10   2       81.74      120.41      9.22 o 
  22  10   2       27.25       27.92      8.03 o 
   0  11   2       73.40       63.53      5.30 o 
   1  11   2      269.13      295.02      9.92 o 
   2  11   2       26.36       34.75      4.31 o 
   3  11   2      251.12      230.24      8.24 o 
   4  11   2        0.46       -0.07      1.64 o 
   5  11   2       36.32       34.14      3.38 o 
   6  11   2        5.13        3.69      2.70 o 
   7  11   2       87.66       76.08      6.58 o 
   8  11   2       27.37       27.89      5.02 o 
   9  11   2       28.57       27.30      5.73 o 
  10  11   2      427.99      395.88     18.50 o 
  11  11   2       19.95       21.78      2.43 o 
  12  11   2      100.24       84.69      5.34 o 
  13  11   2      419.96      389.13     15.10 o 
  14  11   2       73.02       71.90      6.17 o 
  15  11   2      324.42      305.62     11.84 o 
  16  11   2       90.31       76.43      7.46 o 
  17  11   2      111.14      116.14     12.30 o 
  18  11   2      125.57      149.79     12.78 o 
  19  11   2      144.50      145.12     12.01 o 
  20  11   2        7.41        7.63      3.71 o 
  21  11   2       15.34       22.28      4.22 o 
   0  12   2       14.14       27.08      6.79 o 
   1  12   2       29.98       31.00      3.03 o 
   2  12   2      251.96      244.66      8.59 o 
   3  12   2       17.31       19.92      3.14 o 
   4  12   2      231.88      241.30      9.65 o 
   5  12   2      354.31      376.31     11.11 o 
   6  12   2       87.68       91.23      7.30 o 
   7  12   2      308.79      294.16     12.93 o 
   8  12   2        0.94        4.26      2.92 o 
   9  12   2      192.63      181.13     11.28 o 
  10  12   2        0.01       -0.11      1.87 o 
  11  12   2      439.12      444.50      9.97 o 
  12  12   2      946.03      891.69     18.11 o 
  13  12   2       93.59       87.47      5.74 o 
  14  12   2       46.84       51.34      5.34 o 
  15  12   2      184.64      186.86      9.33 o 
  16  12   2      372.99      384.03     22.02 o 
  17  12   2       26.39       29.90      6.85 o 
  18  12   2        5.92        8.90      4.66 o 
  19  12   2        9.06        8.61      3.70 o 
  20  12   2        2.56        3.84      3.02 o 
   0  13   2       17.35       18.15      4.11 o 
   1  13   2       23.08       16.00      2.50 o 
   2  13   2       24.87       23.43      3.28 o 
   3  13   2        2.24        3.39      1.96 o 
   4  13   2       58.15       70.28      5.69 o 
   5  13   2       52.85       55.43      5.15 o 
   6  13   2        2.36        1.30      2.42 o 
   7  13   2      227.74      215.25      7.47 o 
   8  13   2       79.22       73.59      7.75 o 
   9  13   2      353.11      333.41     10.92 o 
  10  13   2      181.36      166.65      7.83 o 
  11  13   2      558.41      556.57     11.71 o 
  12  13   2      117.33      135.99      7.30 o 
  13  13   2      953.97      890.65     18.77 o 
  14  13   2       40.32       33.68      5.31 o 
  15  13   2      136.57      134.42      7.70 o 
  16  13   2      372.57      415.97     21.83 o 
  17  13   2      131.77      125.19     11.78 o 
  18  13   2       22.29       28.97      5.95 o 
  19  13   2        0.22       -3.44      3.44 o 
   0  14   2      413.82      427.12     20.82 o 
   1  14   2       20.65       19.07      3.99 o 
   2  14   2        0.22        1.37      2.84 o 
   3  14   2       14.33       12.11      1.42 o 
   4  14   2       30.66       32.14      2.04 o 
   5  14   2      114.58      112.21      4.06 o 
   6  14   2        8.75        9.74      1.41 o 
   7  14   2        0.23        0.29      1.43 o 
   8  14   2        0.33        1.26      1.77 o 
   9  14   2      184.73      191.81      8.39 o 
  10  14   2       27.99       24.73      2.71 o 
  11  14   2       73.63       66.77      5.31 o 
  12  14   2       76.78       76.27      5.53 o 
  13  14   2        0.35        0.12      1.83 o 
  14  14   2       73.84       79.96      4.73 o 
  15  14   2       62.03       66.36     17.64 o 
  16  14   2        1.60        0.05      4.32 o 
  17  14   2       85.33       94.70      9.60 o 
  18  14   2        0.05       -3.13      3.13 o 
   0  15   2       42.14       45.20      3.50 o 
   1  15   2      442.81      447.60      7.17 o 
   2  15   2      222.27      205.89      5.06 o 
   3  15   2      123.24      116.15      3.87 o 
   4  15   2        3.44        5.07      1.28 o 
   5  15   2      200.20      200.29      7.17 o 
   6  15   2      452.16      421.79      7.87 o 
   7  15   2      112.13      108.16      5.25 o 
   8  15   2       60.11       60.77      4.99 o 
   9  15   2        3.82        8.07      3.48 o 
  10  15   2       23.05       15.71      3.37 o 
  11  15   2       23.39       13.87      2.65 o 
  12  15   2       71.36       67.60      5.06 o 
  13  15   2       85.83       78.58      7.54 o 
  14  15   2        1.58        0.70      1.90 o 
  15  15   2       11.31       10.01      2.70 o 
  16  15   2       41.55       35.02      6.72 o 
  17  15   2       19.60       25.00      5.38 o 
   0  16   2     2138.47     2054.31     32.19 o 
   1  16   2      153.61      152.79      4.32 o 
   2  16   2        1.46        3.12      1.23 o 
   3  16   2      230.84      223.98      5.54 o 
   4  16   2      320.22      307.37      6.87 o 
   5  16   2        0.00        3.06      1.27 o 
   6  16   2       19.13       20.38      2.00 o 
   7  16   2        7.04        8.02      2.46 o 
   8  16   2        6.44        7.15      2.54 o 
   9  16   2        1.37       -0.21      1.88 o 
  10  16   2       12.19        6.42      2.35 o 
  11  16   2       36.15       34.51      3.83 o 
  12  16   2       10.78       10.89      3.84 o 
  13  16   2       21.77       27.82      3.87 o 
  14  16   2       49.06       37.20      3.97 o 
  15  16   2       11.49       17.54      4.94 o 
  16  16   2        1.95        1.84      3.31 o 
   0  17   2       34.69       42.10      3.54 o 
   1  17   2       20.92       17.42      1.89 o 
   2  17   2       17.21       22.59      2.09 o 
   3  17   2       19.07       23.76      2.13 o 
   4  17   2        5.75       10.52      1.74 o 
   5  17   2        8.93        7.76      1.32 o 
   6  17   2        1.02        3.65      2.24 o 
   7  17   2       47.68       38.31      3.97 o 
   8  17   2       15.20       19.27      3.42 o 
   9  17   2        7.60        9.14      2.36 o 
  10  17   2       20.55       14.74      3.87 o 
  11  17   2       26.31       25.22      4.46 o 
  12  17   2       26.07       29.01      4.81 o 
  13  17   2       86.92       90.06      5.84 o 
  14  17   2        9.96       11.37      2.37 o 
  15  17   2        6.31       10.74      4.16 o 
   0  18   2      364.97      359.18     11.60 o 
   1  18   2      402.97      403.56      8.66 o 
   2  18   2        3.75        3.72      1.42 o 
   3  18   2       70.93       66.63      3.63 o 
   4  18   2      158.60      164.66      6.27 o 
   5  18   2      103.11       96.33      5.83 o 
   6  18   2       25.99       28.96      6.69 o 
   7  18   2        3.67        6.03      2.82 o 
   8  18   2        0.08        0.60      4.74 o 
   9  18   2       17.69       23.43      4.48 o 
  10  18   2        7.69        4.80      2.61 o 
  11  18   2        7.37       10.30      3.21 o 
  12  18   2       14.01       11.21      2.56 o 
  13  18   2        0.94        2.65      1.86 o 
   0  19   2      364.13      367.01     16.06 o 
   1  19   2      269.58      280.84      9.89 o 
   2  19   2       18.23       22.25      3.17 o 
   3  19   2      181.92      181.51      7.76 o 
   4  19   2       42.81       44.21      3.94 o 
   5  19   2       10.03       10.64      2.26 o 
   6  19   2       32.29       41.49      3.63 o 
   7  19   2        0.96       -0.80      1.46 o 
   8  19   2       22.94       18.46      2.59 o 
   9  19   2       41.96       55.85      5.82 o 
  10  19   2        5.47        7.12      3.13 o 
  11  19   2        8.16       11.34      2.39 o 
   0  20   2       26.94       30.78      4.51 o 
   1  20   2       29.01       25.28      3.03 o 
   2  20   2       39.25       40.26      3.64 o 
   3  20   2        6.73        5.38      1.75 o 
   4  20   2       10.27       12.96      2.22 o 
   5  20   2       37.47       42.61      2.86 o 
   6  20   2       35.88       34.15      2.50 o 
   7  20   2        1.95        0.95      1.79 o 
   8  20   2        6.96        4.39      3.91 o 
   9  20   2       27.49       33.15      4.10 o 
   0  21   2       59.72       62.19      5.72 o 
   1  21   2       39.30       49.91      3.65 o 
   2  21   2        1.35        1.84      1.31 o 
   3  21   2        0.97        5.09      1.71 o 
   4  21   2       16.97       20.79      1.92 o 
   5  21   2       21.70       17.68      1.66 o 
   6  21   2       17.29       14.93      1.47 o 
   1   1   3     1857.97     2035.11     20.33 o 
   2   1   3       22.37       21.27      1.94 o 
   3   1   3     1895.17     1926.89     16.82 o 
   4   1   3      323.54      349.03      8.05 o 
   5   1   3      102.72      135.32      4.75 o 
   6   1   3      242.38      223.35      6.55 o 
   7   1   3      268.67      266.92      9.47 o 
   8   1   3        3.58        3.30      2.06 o 
   9   1   3       27.04       32.62      5.03 o 
  10   1   3       70.11       89.59      8.54 o 
  11   1   3        4.59       10.88      3.72 o 
  12   1   3       34.00       56.60      7.37 o 
  13   1   3       14.54        9.15      6.88 o 
  14   1   3       47.41       61.29     11.75 o 
  15   1   3       87.91       67.75      5.16 o 
  16   1   3       53.80       51.29      3.75 o 
  17   1   3      133.12      144.77      5.52 o 
  18   1   3       11.10        6.88      1.87 o 
  19   1   3       10.51        7.20      2.03 o 
  20   1   3       11.88        5.50      1.46 o 
  21   1   3      140.61      146.01      5.94 o 
  22   1   3       41.05       47.25      3.28 o 
  23   1   3        5.19        7.97      2.11 o 
   1   2   3     2534.15     2719.23     25.93 o 
   2   2   3      833.32      944.23     14.02 o 
   3   2   3      270.47      255.33      7.37 o 
   4   2   3      683.22      726.53     14.44 o 
   5   2   3     1750.04     1875.98     21.07 o 
   6   2   3      350.34      376.60      9.84 o 
   7   2   3      422.72      429.69     10.95 o 
   8   2   3      162.86      163.46      8.04 o 
   9   2   3      242.49      254.26     13.07 o 
  10   2   3      847.89      902.97     40.60 o 
  11   2   3      168.07      160.25     18.06 o 
  12   2   3      687.54      680.54     37.54 o 
  13   2   3        4.42        7.36      6.16 o 
  14   2   3        4.42        9.44      7.34 o 
  15   2   3       40.46       40.97      4.22 o 
  16   2   3        1.58        1.27      1.55 o 
  17   2   3      205.47      173.37      9.08 o 
  18   2   3        0.24        1.81      1.96 o 
  19   2   3      122.45      136.74      6.25 o 
  20   2   3       99.08       90.35      5.30 o 
  21   2   3      476.54      465.55     10.52 o 
  22   2   3       57.05       64.08      3.76 o 
  23   2   3       67.26       73.49      4.13 o 
   1   3   3     2142.67     2293.80     24.84 o 
   2   3   3      903.18      980.25     16.51 o 
   3   3   3       22.49       17.28      2.16 o 
   4   3   3        0.47        2.94      2.23 o 
   5   3   3     1950.90     1988.29     25.67 o 
   6   3   3      526.79      519.58     11.77 o 
   7   3   3       35.23       50.14      4.52 o 
   8   3   3      884.11      766.50     19.24 o 
   9   3   3        5.82       16.08      3.66 o 
  10   3   3      421.24      444.62     17.95 o 
  11   3   3       52.69       48.99      9.39 o 
  12   3   3      594.72      581.39     22.07 o 
  13   3   3      108.43       97.19     15.48 o 
  14   3   3      195.80      196.04     22.17 o 
  15   3   3      122.36      116.27      6.81 o 
  16   3   3      214.10      211.94      9.17 o 
  17   3   3      351.25      338.35     12.14 o 
  18   3   3       19.53       28.82      4.08 o 
  19   3   3       93.83      101.93      5.45 o 
  20   3   3        0.00        0.51      1.68 o 
  21   3   3      261.24      277.25      8.13 o 
  22   3   3        1.09        0.64      1.28 o 
  23   3   3       15.88       14.39      2.20 o 
   1   4   3     2219.43     2408.17     25.89 o 
   2   4   3      537.46      538.35     12.30 o 
   3   4   3      216.57      253.35      9.67 o 
   4   4   3     1945.50     2092.22     25.01 o 
   5   4   3      210.03      244.45      7.90 o 
   6   4   3        8.51       19.03      2.64 o 
   7   4   3        0.14        6.71      3.66 o 
   8   4   3      657.11      723.03     17.56 o 
   9   4   3        6.02       10.45      3.32 o 
  10   4   3       19.22        9.40      6.67 o 
  11   4   3       60.99       43.22     11.01 o 
  12   4   3        8.06       19.11      7.36 o 
  13   4   3      472.57      416.86     32.15 o 
  14   4   3        1.12       -2.13      5.01 o 
  15   4   3       56.46       62.65      5.46 o 
  16   4   3      292.12      281.23     10.63 o 
  17   4   3      257.73      242.96     10.79 o 
  18   4   3       60.61       60.53      5.46 o 
  19   4   3        1.58        2.93      3.08 o 
  20   4   3      324.28      332.51      9.33 o 
  21   4   3       14.95       20.24      3.54 o 
  22   4   3        4.30        1.79      1.51 o 
  23   4   3        4.00        5.58      3.63 o 
   1   5   3       81.33      110.91      5.64 o 
   2   5   3       50.56       47.04      3.11 o 
   3   5   3      662.90      754.78     11.36 o 
   4   5   3        1.95        2.15      2.04 o 
   5   5   3      567.06      575.12     22.79 o 
   6   5   3       90.86       85.75      6.29 o 
   7   5   3      419.37      450.81     14.43 o 
   8   5   3      173.64      202.28     10.12 o 
   9   5   3        2.01        4.52      2.49 o 
  10   5   3      246.98      228.46     23.18 o 
  11   5   3      197.68      169.40     20.73 o 
  12   5   3      139.72      137.44     19.72 o 
  13   5   3       19.61       24.22      9.76 o 
  14   5   3      202.47      200.36      8.80 o 
  15   5   3      190.90      184.32      8.59 o 
  16   5   3       47.66       47.53      4.51 o 
  17   5   3      145.60      140.58      8.28 o 
  18   5   3       73.85       82.89      6.39 o 
  19   5   3       36.99       33.32      4.14 o 
  20   5   3        0.38       -0.66      1.64 o 
  21   5   3       61.45       60.60      4.78 o 
  22   5   3      178.50      203.56      7.70 o 
  23   5   3       24.56       37.94      3.10 o 
   1   6   3       95.07      103.85      7.15 o 
   2   6   3     2659.08     2716.90     30.54 o 
   3   6   3     2046.81     2149.30     22.85 o 
   4   6   3      234.61      225.43      8.92 o 
   5   6   3      456.58      450.94     12.93 o 
   6   6   3      158.32      144.05     10.89 o 
   7   6   3     1139.02     1183.13     27.61 o 
   8   6   3      249.86      241.85     11.23 o 
   9   6   3      468.85      497.82     16.66 o 
  10   6   3      125.21      121.65     12.76 o 
  11   6   3       82.45       71.12     14.82 o 
  12   6   3       29.72       19.62      7.96 o 
  13   6   3      104.02       98.72     16.97 o 
  14   6   3      111.74      108.17      7.62 o 
  15   6   3       19.82       17.10      3.06 o 
  16   6   3      221.92      208.52     13.64 o 
  17   6   3      460.40      465.13     14.89 o 
  18   6   3        1.01        2.36      2.21 o 
  19   6   3       21.61       25.08      5.42 o 
  20   6   3      116.31       99.77      6.21 o 
  21   6   3       47.24       44.28      4.12 o 
  22   6   3       20.03       21.75      2.83 o 
   1   7   3      749.64      814.15     24.98 o 
   2   7   3      415.76      434.77     10.59 o 
   3   7   3      331.29      320.15      9.09 o 
   4   7   3     2230.19     2238.71     28.91 o 
   5   7   3      736.26      814.06     18.00 o 
   6   7   3       15.95       17.68      3.06 o 
   7   7   3       16.20       19.43      3.06 o 
   8   7   3      197.13      221.84      9.31 o 
   9   7   3      230.83      222.55      9.58 o 
  10   7   3      199.60      190.43     10.60 o 
  11   7   3      253.61      221.75     11.85 o 
  12   7   3      452.52      428.39     16.77 o 
  13   7   3       62.12       57.36      4.85 o 
  14   7   3     1130.38     1040.61     20.45 o 
  15   7   3        0.78        8.86      7.77 o 
  16   7   3        0.70        0.73      4.38 o 
  17   7   3       43.65       40.61      6.81 o 
  18   7   3      273.51      298.26     17.52 o 
  19   7   3       60.09       59.74      7.69 o 
  20   7   3       17.69       17.65      2.93 o 
  21   7   3        7.70       10.70      2.45 o 
  22   7   3       16.56       24.11      2.76 o 
   1   8   3      118.84      113.58      5.82 o 
   2   8   3       18.40       25.28      2.81 o 
   3   8   3      275.68      342.93     14.41 o 
   4   8   3      251.96      250.78     10.08 o 
   5   8   3     2337.68     2263.94     43.42 o 
   6   8   3      141.12      134.03      7.88 o 
   7   8   3      333.71      379.42     13.55 o 
   8   8   3      137.00      134.77      7.48 o 
   9   8   3     1419.75     1349.85     29.83 o 
  10   8   3       10.50       16.16      4.38 o 
  11   8   3      207.92      174.16     10.71 o 
  12   8   3       15.86       10.87      2.75 o 
  13   8   3      193.48      186.93     12.98 o 
  14   8   3        6.03        8.22      4.90 o 
  15   8   3        5.66        7.87      4.77 o 
  16   8   3      194.32      210.44     15.84 o 
  17   8   3       19.74       13.70      4.31 o 
  18   8   3       24.04       17.92      4.92 o 
  19   8   3       84.34      102.58      9.90 o 
  20   8   3        0.02        2.35      1.91 o 
  21   8   3        0.99        0.52      1.68 o 
  22   8   3        0.08        2.35      1.36 o 
   1   9   3      754.98      721.66     29.22 o 
   2   9   3      397.49      395.58     16.16 o 
   3   9   3      503.02      501.88     26.99 o 
   4   9   3     1161.58     1224.67     31.50 o 
   5   9   3     3556.62     3578.71     43.93 o 
   6   9   3        6.56        5.70      2.46 o 
   7   9   3      732.85      741.48     19.29 o 
   8   9   3       31.82       37.83      4.56 o 
   9   9   3      128.50      134.63      7.91 o 
  10   9   3        2.62       -2.24      2.37 o 
  11   9   3      530.94      469.90     17.70 o 
  12   9   3       14.91       14.35      3.11 o 
  13   9   3      677.62      613.31     38.14 o 
  14   9   3       44.79       40.62      6.62 o 
  15   9   3     1126.62     1048.92     35.29 o 
  16   9   3      261.69      265.35     17.65 o 
  17   9   3      156.36      140.77     12.53 o 
  18   9   3        0.14       -1.55      3.38 o 
  19   9   3        2.69        1.72      3.87 o 
  20   9   3       45.31       52.09      9.82 o 
  21   9   3        6.07        1.47      2.27 o 
   1  10   3       31.58       32.62      5.04 o 
   2  10   3       60.00       67.69      7.37 o 
   3  10   3        0.89        4.27      2.84 o 
   4  10   3      446.29      447.50     26.85 o 
   5  10   3        5.36       12.79      6.08 o 
   6  10   3        0.63        2.55      3.04 o 
   7  10   3      353.79      349.41     16.88 o 
   8  10   3       48.86       47.78      6.92 o 
   9  10   3        7.91        1.73      3.59 o 
  10  10   3        7.18        6.87      2.12 o 
  11  10   3     1582.51     1490.23     50.63 o 
  12  10   3      120.81      115.32      6.97 o 
  13  10   3      260.54      240.55     10.00 o 
  14  10   3       18.27       21.47      6.63 o 
  15  10   3      404.34      364.59     21.02 o 
  16  10   3      209.02      202.47     15.39 o 
  17  10   3      109.00       95.19     10.49 o 
  18  10   3        3.68       -0.81      3.85 o 
  19  10   3        0.44        2.07      2.57 o 
  20  10   3        0.24        2.18      3.96 o 
  21  10   3        1.56       -0.09      1.91 o 
   1  11   3        9.29        7.47      2.34 o 
   2  11   3      227.41      247.05     14.13 o 
   3  11   3       28.63       35.72      8.72 o 
   4  11   3        0.14        0.86      4.13 o 
   5  11   3      119.25      129.27     15.33 o 
   6  11   3       70.98       84.05     12.81 o 
   7  11   3       16.21       21.27      4.69 o 
   8  11   3       43.12       46.84     18.38 o 
   9  11   3       25.27       21.37      3.46 o 
  10  11   3       23.81       16.59      5.04 o 
  11  11   3       10.86        7.91      2.29 o 
  12  11   3       34.91       23.68      2.81 o 
  13  11   3      118.40      125.64     19.19 o 
  14  11   3       24.10       19.05      6.84 o 
  15  11   3       49.70       49.51      8.66 o 
  16  11   3      153.28      156.26     13.18 o 
  17  11   3       68.07       85.83      9.48 o 
  18  11   3      174.35      192.61      9.52 o 
  19  11   3        1.97        3.82      1.64 o 
  20  11   3       13.96       15.23      2.26 o 
   1  12   3       83.31       84.12      7.06 o 
   2  12   3       11.11        9.22      2.65 o 
   3  12   3        0.08       -4.41      4.41 o 
   4  12   3        6.02        1.91      3.85 o 
   5  12   3      100.81       92.52     12.82 o 
   6  12   3     1080.41     1052.52     18.11 o 
   7  12   3       74.69       74.58      5.41 o 
   8  12   3        4.02        0.48      1.75 o 
   9  12   3       18.64       15.20      3.85 o 
  10  12   3       70.09       66.44      6.67 o 
  11  12   3       14.74       10.54      2.41 o 
  12  12   3       18.59       17.24      2.83 o 
  13  12   3        0.67        1.75      2.18 o 
  14  12   3      224.23      212.51      7.40 o 
  15  12   3       77.09       91.00     10.81 o 
  16  12   3       55.36       84.51      9.95 o 
  17  12   3        7.80        6.28      4.28 o 
  18  12   3       35.26       34.40      9.62 o 
  19  12   3       32.95       37.68      3.23 o 
   1  13   3      184.14      174.72      5.52 o 
   2  13   3      581.96      532.60     14.52 o 
   3  13   3      648.24      650.84     11.28 o 
   4  13   3       29.18       30.66      2.73 o 
   5  13   3       11.84       10.76      1.91 o 
   6  13   3        3.25        1.56      1.66 o 
   7  13   3       30.14       32.04      3.82 o 
   8  13   3       47.65       47.47      4.52 o 
   9  13   3       41.65       31.28      9.79 o 
  10  13   3       85.88       84.01      8.41 o 
  11  13   3       50.12       49.45      4.42 o 
  12  13   3       91.81       77.73      6.39 o 
  13  13   3       25.64       28.33      3.06 o 
  14  13   3      115.73       98.15      4.98 o 
  15  13   3       97.70      102.47      6.25 o 
  16  13   3       39.65       46.84      4.15 o 
  17  13   3      166.80      176.42     11.66 o 
  18  13   3        0.75        2.14      1.48 o 
   1  14   3       99.65       98.79      4.82 o 
   2  14   3      231.85      244.69      7.47 o 
   3  14   3      548.19      506.54     11.48 o 
   4  14   3        2.71        4.47      1.50 o 
   5  14   3       21.74       21.01      2.81 o 
   6  14   3      275.45      283.87      8.53 o 
   7  14   3       86.78       82.22     11.02 o 
   8  14   3      162.32      171.81     16.17 o 
   9  14   3      108.42       99.75      9.34 o 
  10  14   3       21.68       20.27      6.31 o 
  11  14   3       21.76       19.28      3.18 o 
  12  14   3       22.32       25.20      4.73 o 
  13  14   3        0.04        1.95      1.51 o 
  14  14   3       57.77       54.38      5.11 o 
  15  14   3       21.04       20.74      2.98 o 
  16  14   3       44.62       41.71      6.23 o 
  17  14   3        0.14        1.15      2.68 o 
   1  15   3      596.33      541.31     11.96 o 
   2  15   3      474.59      471.66     11.21 o 
   3  15   3       30.12       35.43      4.50 o 
   4  15   3       38.39       33.71      3.21 o 
   5  15   3      450.01      427.34     10.61 o 
   6  15   3       65.43       68.74      4.32 o 
   7  15   3      377.36      345.83     18.63 o 
   8  15   3      219.07      219.73      9.21 o 
   9  15   3        0.09       -1.72      2.87 o 
  10  15   3       56.80       48.80      4.47 o 
  11  15   3      150.98      161.36     11.31 o 
  12  15   3      195.08      195.07      7.06 o 
  13  15   3        0.02        1.31      1.40 o 
  14  15   3        2.52        3.98      1.41 o 
  15  15   3       53.77       65.47      7.82 o 
  16  15   3       14.64       11.90      3.91 o 
   1  16   3     1288.42     1214.49     22.50 o 
   2  16   3      523.85      523.86     11.73 o 
   3  16   3      153.11      137.14      6.12 o 
   4  16   3      321.27      305.14      8.90 o 
   5  16   3      458.04      471.43     10.96 o 
   6  16   3       15.67       14.20      2.17 o 
   7  16   3       56.03       65.34      5.19 o 
   8  16   3        8.95        7.41      2.10 o 
   9  16   3        1.14        2.73      1.54 o 
  10  16   3       16.67       18.54      2.85 o 
  11  16   3        3.59        6.56      2.10 o 
  12  16   3       24.81       23.46      2.60 o 
  13  16   3        1.11       -1.13      1.58 o 
  14  16   3        0.67       -0.83      1.57 o 
  15  16   3        1.20       -0.64      2.52 o 
   1  17   3       31.64       31.76      3.18 o 
   2  17   3        4.94        8.12      1.99 o 
   3  17   3       24.68       29.48      3.03 o 
   4  17   3      113.15      113.81      5.40 o 
   5  17   3       14.33       17.15      2.31 o 
   6  17   3       72.95       78.59      5.87 o 
   7  17   3       46.95       54.20      6.20 o 
   8  17   3       25.63       25.65      3.24 o 
   9  17   3      224.45      251.15      7.16 o 
  10  17   3      149.25      146.79      6.81 o 
  11  17   3       44.74       56.61      6.54 o 
  12  17   3       21.97       24.98      3.62 o 
  13  17   3      130.85      141.34      6.19 o 
  14  17   3       41.65       35.07      5.10 o 
   1  18   3       89.64       86.65      4.53 o 
   2  18   3        5.76        6.47      1.64 o 
   3  18   3       31.60       26.08      2.93 o 
   4  18   3      331.63      342.67      8.74 o 
   5  18   3       10.41       14.67      2.19 o 
   6  18   3        3.71        3.03      1.67 o 
   7  18   3        0.00        0.42      1.60 o 
   8  18   3        5.26        1.91      1.29 o 
   9  18   3       15.37       26.80      4.12 o 
  10  18   3       53.72       60.58      4.52 o 
  11  18   3       71.35       76.00      4.83 o 
  12  18   3       18.88       20.49      2.50 o 
   1  19   3       51.56       43.67      3.90 o 
   2  19   3        4.21        3.79      1.66 o 
   3  19   3       35.70       42.56      5.37 o 
   4  19   3        3.38        4.43      1.60 o 
   5  19   3        0.18        0.05      1.39 o 
   6  19   3        1.94        0.89      1.15 o 
   7  19   3        0.01        0.43      1.30 o 
   8  19   3       86.65       89.92      4.50 o 
   9  19   3       21.54       23.79      2.99 o 
  10  19   3       26.58       32.12      3.06 o 
   1  20   3        6.36        6.74      2.11 o 
   2  20   3        9.24       10.45      1.99 o 
   3  20   3        0.47        1.38      1.40 o 
   4  20   3       17.15       19.13      2.36 o 
   5  20   3        2.14        2.80      1.10 o 
   6  20   3        0.65        1.35      1.68 o 
   7  20   3        4.34        3.79      3.38 o 
   0   0   4     5228.61     5494.37     80.47 o 
   1   0   4     7031.11     7571.13     67.31 o 
   2   0   4      428.24      533.53     17.88 o 
   3   0   4    19752.96    20314.70    159.00 o 
   4   0   4     1009.67      965.72     34.26 o 
   5   0   4     2934.79     3049.83     61.83 o 
   6   0   4      414.49      388.94     22.61 o 
   7   0   4       71.25       80.51     10.84 o 
   8   0   4       29.47       36.84      7.20 o 
   9   0   4     2779.92     2776.74     65.15 o 
  10   0   4       56.30       80.80     11.57 o 
  11   0   4      531.01      545.10     30.01 o 
  12   0   4      102.58       92.10     12.89 o 
  13   0   4      258.58      234.42     14.96 o 
  14   0   4       10.22       14.64      3.76 o 
  15   0   4       10.91        8.98      3.13 o 
  16   0   4       86.80       74.01      7.83 o 
  17   0   4       62.41       58.58      7.18 o 
  18   0   4       25.03       24.37      3.41 o 
  19   0   4       15.54       17.90      2.84 o 
  20   0   4       27.28       31.41      3.36 o 
  21   0   4       61.96       49.09      3.71 o 
  22   0   4       63.40       77.39      4.11 o 
   0   1   4      195.24      200.28     14.39 o 
   1   1   4      400.45      365.61     10.43 o 
   2   1   4     2136.49     2130.22     21.84 o 
   3   1   4      263.04      261.59      8.68 o 
   4   1   4      204.39      222.06      9.25 o 
   5   1   4      487.58      471.25     16.05 o 
   6   1   4     3676.77     3800.09     49.83 o 
   7   1   4       11.04       13.26      3.59 o 
   8   1   4       27.68       26.64      4.64 o 
   9   1   4        0.70       -1.26      2.68 o 
  10   1   4       84.42       79.17      7.96 o 
  11   1   4       12.10        6.39      6.15 o 
  12   1   4      212.68      184.58     20.17 o 
  13   1   4       54.98       52.09      3.71 o 
  14   1   4        1.52       -0.75      1.75 o 
  15   1   4       11.93       17.04      5.90 o 
  16   1   4        6.71        6.34      3.22 o 
  17   1   4        4.68        2.41      1.48 o 
  18   1   4      161.68      158.36      5.52 o 
  19   1   4      109.21      109.44      4.47 o 
  20   1   4        9.76       11.24      1.63 o 
  21   1   4        1.34        0.45      1.01 o 
  22   1   4        6.03        5.48      1.77 o 
   0   2   4     6669.59     7184.35    104.11 o 
   1   2   4     3243.54     3430.80     31.89 o 
   2   2   4       87.34       74.07      5.23 o 
   3   2   4      248.13      283.85      9.13 o 
   4   2   4     2156.87     2236.42     29.33 o 
   5   2   4     2024.74     1996.98     28.24 o 
   6   2   4      276.79      280.10     10.80 o 
   7   2   4      106.17      131.38      7.81 o 
   8   2   4       47.78       47.82      4.75 o 
   9   2   4       38.97       43.23      5.97 o 
  10   2   4      226.47      248.03     13.94 o 
  11   2   4       20.20        7.47      5.67 o 
  12   2   4       13.85       12.71      9.64 o 
  13   2   4        3.50        3.91      2.45 o 
  14   2   4      100.53       92.83      5.99 o 
  15   2   4       54.61       60.75      4.95 o 
  16   2   4       97.54       83.80      5.76 o 
  17   2   4       31.90       32.23      2.66 o 
  18   2   4       37.39       32.05      2.56 o 
  19   2   4        0.03        0.53      1.18 o 
  20   2   4       49.45       50.38      2.89 o 
  21   2   4      192.51      225.20      6.45 o 
  22   2   4        0.00        1.73      1.30 o 
   0   3   4     3162.97     3438.53     77.54 o 
   1   3   4        3.40        0.49      1.86 o 
   2   3   4      695.14      653.02     13.90 o 
   3   3   4       98.98       87.92      5.25 o 
   4   3   4       89.27       97.88      6.32 o 
   5   3   4      117.11      115.74      7.08 o 
   6   3   4      407.82      396.05     13.02 o 
   7   3   4        6.96        5.56      2.41 o 
   8   3   4     1242.94     1277.08     24.41 o 
   9   3   4       60.75       77.63      7.48 o 
  10   3   4       27.54       22.75      5.13 o 
  11   3   4      264.09      232.11     20.66 o 
  12   3   4      206.64      162.00     17.51 o 
  13   3   4      184.51      186.39      8.23 o 
  14   3   4       21.11       18.82      2.99 o 
  15   3   4      510.92      468.33     13.34 o 
  16   3   4      262.03      245.19      8.10 o 
  17   3   4       41.48       29.33      2.55 o 
  18   3   4        1.89        0.00      1.33 o 
  19   3   4      382.38      383.85      9.53 o 
  20   3   4        7.08        2.91      2.88 o 
  21   3   4        1.21        0.29      2.57 o 
  22   3   4        2.15        0.46      1.13 o 
   0   4   4      249.37      301.41     13.23 o 
   1   4   4       24.23       15.51      2.70 o 
   2   4   4      362.71      363.68     10.48 o 
   3   4   4        0.07        0.67      1.76 o 
   4   4   4       17.22       11.78      2.48 o 
   5   4   4        7.49        9.82      2.56 o 
   6   4   4      259.13      263.72     10.74 o 
   7   4   4      150.27      176.24     11.52 o 
   8   4   4       26.12       36.92      5.63 o 
   9   4   4        2.62        7.93      5.41 o 
  10   4   4       52.34       71.60     11.30 o 
  11   4   4      243.86      257.97     21.67 o 
  12   4   4       76.61       77.15      6.48 o 
  13   4   4      330.97      309.16     10.58 o 
  14   4   4       34.62       23.58      6.20 o 
  15   4   4      212.32      206.76      9.72 o 
  16   4   4       53.76       55.04     10.80 o 
  17   4   4      336.98      329.58      9.36 o 
  18   4   4        0.02       -0.63      1.64 o 
  19   4   4       47.52       46.11      5.31 o 
  20   4   4        2.46        2.02      1.54 o 
  21   4   4      110.89      140.37      6.20 o 
  22   4   4        0.20        0.03      1.46 o 
   0   5   4       17.50       11.13      4.03 o 
   1   5   4      432.25      467.10     13.60 o 
   2   5   4       10.19       15.11      3.21 o 
   3   5   4       57.12       54.34      5.04 o 
   4   5   4       26.92       39.78      5.51 o 
   5   5   4       31.41       38.55      5.58 o 
   6   5   4       37.23       38.29      5.78 o 
   7   5   4        3.30        0.53      2.29 o 
   8   5   4       22.77       21.09      8.29 o 
   9   5   4      525.89      515.80     20.73 o 
  10   5   4      603.95      574.63     32.06 o 
  11   5   4        1.84        6.66      6.44 o 
  12   5   4        5.15        4.50      2.51 o 
  13   5   4      610.46      628.27     21.86 o 
  14   5   4      700.09      718.74     23.67 o 
  15   5   4        9.48        6.55      3.43 o 
  16   5   4        7.01        5.57      2.35 o 
  17   5   4       29.58       28.53      3.82 o 
  18   5   4      113.13      110.78      6.66 o 
  19   5   4        0.00        0.75      1.88 o 
  20   5   4       61.70       67.38      4.73 o 
  21   5   4        2.45        5.80      1.92 o 
  22   5   4      174.07      166.90      5.81 o 
   0   6   4       55.46       61.25      9.53 o 
   1   6   4       17.93       25.67      4.42 o 
   2   6   4       57.08       64.59      5.52 o 
   3   6   4      580.64      592.53     16.62 o 
   4   6   4       25.74       20.91      4.25 o 
   5   6   4      303.22      304.67     15.13 o 
   6   6   4      132.56      122.66      9.97 o 
   7   6   4      707.47      697.27     31.25 o 
   8   6   4      101.60       95.34      9.22 o 
   9   6   4      158.41      146.04      8.86 o 
  10   6   4      578.46      550.66     21.37 o 
  11   6   4      402.13      382.02     12.14 o 
  12   6   4      348.91      341.10     15.90 o 
  13   6   4     1754.89     1729.72     36.10 o 
  14   6   4       60.32       67.11      7.78 o 
  15   6   4      947.03      931.51     20.02 o 
  16   6   4      115.68      126.36      7.45 o 
  17   6   4      196.23      180.52      8.68 o 
  18   6   4       18.01       26.68      3.56 o 
  19   6   4      238.84      259.33     13.59 o 
  20   6   4       15.13       14.61      2.45 o 
  21   6   4       43.81       55.48      3.86 o 
   0   7   4      205.20      206.04     16.96 o 
   1   7   4       70.38       80.68      6.27 o 
   2   7   4       58.51       61.89      5.55 o 
   3   7   4       58.88       45.92      6.86 o 
   4   7   4      235.70      279.43     20.23 o 
   5   7   4       65.30       69.92      7.58 o 
   6   7   4       94.46      101.45     10.34 o 
   7   7   4       16.76       29.39      7.09 o 
   8   7   4        5.42        1.74      2.95 o 
   9   7   4        2.72        7.23      3.64 o 
  10   7   4      225.51      212.83     19.83 o 
  11   7   4       20.50       16.91      7.88 o 
  12   7   4      205.07      187.69      8.38 o 
  13   7   4       51.66       62.22      7.34 o 
  14   7   4      125.77      118.53      9.67 o 
  15   7   4       70.64       70.05      5.66 o 
  16   7   4       57.86       55.04      5.04 o 
  17   7   4       25.66       34.52      4.04 o 
  18   7   4       49.60       46.04      4.55 o 
  19   7   4       91.47       85.54      7.90 o 
  20   7   4        3.49        7.44      5.83 o 
  21   7   4        8.67        9.99      1.95 o 
   0   8   4      133.57      165.89     15.33 o 
   1   8   4      737.74      713.15     22.88 o 
   2   8   4       32.64       30.85      4.12 o 
   3   8   4        2.08        2.87      2.03 o 
   4   8   4        2.03       -1.57      3.10 o 
   5   8   4      102.92      114.29     11.00 o 
   6   8   4       23.38       20.19      4.10 o 
   7   8   4      149.71      147.02     11.38 o 
   8   8   4      187.45      201.54     14.91 o 
   9   8   4       19.46       24.48      5.09 o 
  10   8   4       62.04       54.65      6.70 o 
  11   8   4        4.90        2.26      1.65 o 
  12   8   4      278.59      266.75      9.99 o 
  13   8   4        1.35        2.53      2.23 o 
  14   8   4       15.14       13.75      4.08 o 
  15   8   4       28.62       21.80      3.84 o 
  16   8   4       92.14       95.87      6.51 o 
  17   8   4        0.29        0.54      2.02 o 
  18   8   4        3.88        3.88      2.60 o 
  19   8   4      169.05      184.79      7.50 o 
  20   8   4       20.69       22.33      2.66 o 
   0   9   4      354.26      287.36     22.21 o 
   1   9   4      659.65      694.15     34.37 o 
   2   9   4       36.54       37.52      8.06 o 
   3   9   4      360.48      393.03     17.75 o 
   4   9   4      122.46      131.19     10.45 o 
   5   9   4      146.46      134.20     10.53 o 
   6   9   4        1.75        7.40      9.72 o 
   7   9   4      149.20      149.59     21.78 o 
   8   9   4      518.58      502.40     14.52 o 
   9   9   4        5.88       11.93      4.02 o 
  10   9   4      538.21      586.95     21.79 o 
  11   9   4       17.44       17.45      2.76 o 
  12   9   4       21.83       22.45      3.11 o 
  13   9   4       19.15       18.37      3.01 o 
  14   9   4      257.34      281.15     10.97 o 
  15   9   4       12.02        8.86      3.89 o 
  16   9   4      225.38      233.15      9.58 o 
  17   9   4       29.12       24.85      3.38 o 
  18   9   4       15.33       17.85      2.77 o 
  19   9   4        3.50        0.37      1.46 o 
  20   9   4       19.06       15.79      3.51 o 
   0  10   4      294.25      322.80     24.25 o 
   1  10   4      496.15      495.53     21.06 o 
   2  10   4       49.26       42.96      8.94 o 
   3  10   4        1.79       -0.56      3.22 o 
   4  10   4      113.98      149.80     16.89 o 
   5  10   4        5.74        4.75      4.70 o 
   6  10   4        0.40        1.86      7.56 o 
   7  10   4        2.88        1.12      2.27 o 
   8  10   4       88.15       88.38      8.80 o 
   9  10   4      371.36      338.38     16.89 o 
  10  10   4       16.02       21.23      4.40 o 
  11  10   4       93.27       87.12      8.55 o 
  12  10   4      120.62      125.03      7.84 o 
  13  10   4       50.12       54.12      6.35 o 
  14  10   4       35.76       25.79      5.39 o 
  15  10   4       22.20       23.04      5.59 o 
  16  10   4        4.15        6.79      2.29 o 
  17  10   4        3.60        5.28      3.00 o 
  18  10   4       44.37       51.00      3.95 o 
  19  10   4       18.80       17.00      2.21 o 
   0  11   4      202.46      185.24     18.64 o 
   1  11   4       39.84       40.43      6.34 o 
   2  11   4     1080.66     1066.37     31.65 o 
   3  11   4      376.08      371.10     14.32 o 
   4  11   4        3.71        0.38      2.04 o 
   5  11   4       33.13       30.97      5.37 o 
   6  11   4     1380.21     1302.92     32.94 o 
   7  11   4      191.09      188.17     12.75 o 
   8  11   4       27.71       21.57      4.91 o 
   9  11   4       36.92       18.23      4.02 o 
  10  11   4       92.58       82.01      8.51 o 
  11  11   4       55.92       56.14      6.97 o 
  12  11   4        1.30        5.86      3.41 o 
  13  11   4        1.63        0.59      2.06 o 
  14  11   4       48.20       46.90      4.71 o 
  15  11   4       56.83       61.89      4.84 o 
  16  11   4       99.03      127.89      6.49 o 
  17  11   4        2.02        3.59      1.95 o 
  18  11   4        0.85        4.71      1.53 o 
   0  12   4      680.24      668.93     22.25 o 
   1  12   4      166.69      130.94     10.12 o 
   2  12   4       30.36       24.35      5.12 o 
   3  12   4     2357.32     2215.15     42.51 o 
   4  12   4      826.35      782.30     25.43 o 
   5  12   4       16.50       26.49      3.94 o 
   6  12   4      196.10      178.38     12.53 o 
   7  12   4     1281.23     1204.64     32.35 o 
   8  12   4      244.65      247.99     10.03 o 
   9  12   4       23.94       31.87      5.51 o 
  10  12   4      173.54      158.27     11.59 o 
  11  12   4        0.87        1.05      2.37 o 
  12  12   4        0.93        1.26      2.29 o 
  13  12   4       96.35       90.99      6.25 o 
  14  12   4       27.79       29.74      5.30 o 
  15  12   4        2.47       -4.14      4.14 o 
  16  12   4        2.13        5.20      2.13 o 
  17  12   4      176.42      197.77      6.81 o 
  18  12   4        4.81        9.50      1.72 o 
   0  13   4      388.72      397.22     17.32 o 
   1  13   4      192.53      175.18     19.56 o 
   2  13   4       37.05       36.38      5.36 o 
   3  13   4        0.11        0.15      1.78 o 
   4  13   4       49.89       49.85      3.82 o 
   5  13   4      324.59      330.24      9.42 o 
   6  13   4       79.40       71.06      4.40 o 
   7  13   4        2.79        7.75      2.54 o 
   8  13   4       87.61       94.76      6.30 o 
   9  13   4       53.09       52.42      5.39 o 
  10  13   4        4.32        3.81      2.98 o 
  11  13   4       25.54       29.49      5.16 o 
  12  13   4       29.85       30.66      3.99 o 
  13  13   4        1.36        6.84      4.79 o 
  14  13   4        0.01       -1.43      1.43 o 
  15  13   4       36.04       37.19      5.54 o 
  16  13   4        7.24       10.17      3.07 o 
  17  13   4        0.03        1.18      1.68 o 
   0  14   4       99.04       96.71      6.19 o 
   1  14   4        4.77        2.87      1.59 o 
   2  14   4        2.19       -0.18      2.15 o 
   3  14   4      424.25      396.30     10.40 o 
   4  14   4       37.00       30.18      3.07 o 
   5  14   4      277.14      282.10      8.67 o 
   6  14   4       14.93       17.99      2.37 o 
   7  14   4        9.55       10.77      2.74 o 
   8  14   4       12.32       14.12      2.90 o 
   9  14   4       47.23       50.14      4.51 o 
  10  14   4       51.36       51.52      4.36 o 
  11  14   4      256.48      266.16     13.92 o 
  12  14   4        9.12        8.94      2.43 o 
  13  14   4        3.22        6.65      1.99 o 
  14  14   4        1.16        1.45      5.42 o 
  15  14   4        0.99        3.72      1.52 o 
  16  14   4        4.97        6.38      2.29 o 
   0  15   4      103.64      100.25      6.30 o 
   1  15   4        0.32        0.78      1.51 o 
   2  15   4        0.34       -0.42      1.47 o 
   3  15   4       15.16       13.73      2.26 o 
   4  15   4       21.89       24.71      2.76 o 
   5  15   4      172.13      163.86      6.53 o 
   6  15   4      188.85      178.24      9.52 o 
   7  15   4       39.35       30.99      3.60 o 
   8  15   4       32.96       25.74      3.36 o 
   9  15   4      272.08      277.24     10.22 o 
  10  15   4      447.88      435.45     11.65 o 
  11  15   4        0.75        2.54      2.47 o 
  12  15   4       58.97       72.68      6.71 o 
  13  15   4       50.12       58.41      4.32 o 
  14  15   4       29.10       26.53      4.61 o 
   0  16   4       17.30       30.12      3.67 o 
   1  16   4       28.54       23.73      2.69 o 
   2  16   4        0.66        1.07      2.06 o 
   3  16   4       58.76       69.00      4.24 o 
   4  16   4       22.33       19.71      2.47 o 
   5  16   4        4.83        2.75      2.07 o 
   6  16   4        2.65        2.38      1.40 o 
   7  16   4        9.44        4.66      2.06 o 
   8  16   4       98.71      107.55      4.82 o 
   9  16   4       19.67       21.46      3.06 o 
  10  16   4       15.21       15.77      2.34 o 
  11  16   4        4.17        5.96      1.83 o 
  12  16   4       33.63       38.44      4.61 o 
   0  17   4      168.87      187.43      8.38 o 
   1  17   4       10.87       15.54      2.20 o 
   2  17   4        1.56        1.67      1.41 o 
   3  17   4       24.78       28.88      2.78 o 
   4  17   4        2.37        3.86      1.55 o 
   5  17   4        2.72        4.22      1.43 o 
   6  17   4        3.21        3.35      1.79 o 
   7  17   4        4.25        2.94      1.89 o 
   8  17   4       16.34       15.67      2.18 o 
   9  17   4        6.39        5.41      1.32 o 
  10  17   4       86.30       89.88      4.79 o 
  11  17   4        0.74        1.74      2.95 o 
   0  18   4        6.61        4.78      2.19 o 
   1  18   4        0.27       -1.05      1.29 o 
   2  18   4        1.00        0.01      1.31 o 
   3  18   4       17.82       23.94      2.33 o 
   4  18   4       10.21       10.50      1.77 o 
   5  18   4       24.65       23.38      2.26 o 
   6  18   4        7.44       10.45      1.59 o 
   7  18   4       35.54       38.95      2.69 o 
   8  18   4       19.98       20.22      1.87 o 
   9  18   4       75.11       80.97      5.58 o 
   0  19   4       80.75       78.19      6.46 o 
   1  19   4        1.19        1.64      1.37 o 
   2  19   4        9.14       11.44      1.97 o 
   3  19   4        0.28        0.93      2.18 o 
   4  19   4        8.47        7.66      1.65 o 
   5  19   4       29.34       34.51      2.72 o 
   6  19   4        1.40        0.18      1.03 o 
   1   1   5      113.35      121.41      7.04 o 
   2   1   5      296.08      296.70     12.47 o 
   3   1   5     1328.12     1389.15     79.26 o 
   4   1   5      223.26      232.22     13.74 o 
   5   1   5     1039.46     1067.46     29.16 o 
   6   1   5      173.63      177.64     12.15 o 
   7   1   5      984.31     1008.35     71.17 o 
   8   1   5      837.89      849.13     27.03 o 
   9   1   5        0.10       -0.57      3.08 o 
  10   1   5       70.63       70.95      4.40 o 
  11   1   5      226.37      218.38      9.23 o 
  12   1   5      764.11      755.60     22.28 o 
  13   1   5      195.86      174.45      8.48 o 
  14   1   5        3.37        4.89      1.90 o 
  15   1   5       34.97       26.46      3.57 o 
  16   1   5       13.59       13.99      2.80 o 
  17   1   5        5.26        4.49      1.63 o 
  18   1   5       11.43       15.43      4.90 o 
  19   1   5        0.18       -0.47      1.31 o 
  20   1   5       27.61       40.20      2.70 o 
  21   1   5       25.77       33.40      5.83 o 
   1   2   5      777.34      834.12     18.03 o 
   2   2   5      942.36      995.69     22.96 o 
   3   2   5        0.09       -0.93      3.34 o 
   4   2   5        4.84        5.80      6.69 o 
   5   2   5      649.43      655.41     22.93 o 
   6   2   5       65.99       66.62      8.66 o 
   7   2   5        0.40        6.34      2.75 o 
   8   2   5      412.49      427.23     19.12 o 
   9   2   5        0.01       -0.93      3.15 o 
  10   2   5      135.07      123.94      6.23 o 
  11   2   5      856.67      824.79     17.75 o 
  12   2   5      112.37      104.43      6.54 o 
  13   2   5      174.51      170.04      8.29 o 
  14   2   5       62.55       60.11      5.09 o 
  15   2   5      211.54      235.24      9.62 o 
  16   2   5       46.40       47.53      4.43 o 
  17   2   5       14.65       16.30      2.92 o 
  18   2   5       15.15       20.81      2.82 o 
  19   2   5       82.99       97.20      5.26 o 
  20   2   5        6.06        6.84      2.31 o 
   1   3   5      723.99      761.35     17.20 o 
   2   3   5      153.14      147.08      7.58 o 
   3   3   5      340.96      327.35     12.72 o 
   4   3   5       25.56       27.80      4.85 o 
   5   3   5      278.46      256.21     19.10 o 
   6   3   5       27.18       31.24      8.15 o 
   7   3   5      424.55      393.77     26.64 o 
   8   3   5      506.66      481.59     29.85 o 
   9   3   5      274.84      265.31     11.70 o 
  10   3   5      944.39      859.80     16.12 o 
  11   3   5      875.12      812.35     24.87 o 
  12   3   5      211.92      214.36      9.23 o 
  13   3   5       31.67       38.31      4.17 o 
  14   3   5      499.18      476.66     13.66 o 
  15   3   5      102.02      106.10      6.50 o 
  16   3   5        0.14        0.95      1.85 o 
  17   3   5      153.90      161.91      7.81 o 
  18   3   5        2.68        3.22      1.43 o 
  19   3   5        8.44       10.56      2.01 o 
  20   3   5       63.85       66.01      5.81 o 
   1   4   5      473.71      468.21     13.44 o 
   2   4   5      150.43      155.37      7.85 o 
   3   4   5        3.08       -0.53      3.02 o 
   4   4   5      108.50       96.08      8.87 o 
   5   4   5       23.05       13.87      3.56 o 
   6   4   5       98.77       89.31     13.01 o 
   7   4   5       32.04       36.37      8.95 o 
   8   4   5        8.93        9.38      4.21 o 
   9   4   5      448.33      421.11     12.32 o 
  10   4   5      373.69      360.55     26.58 o 
  11   4   5       12.57       15.47      3.18 o 
  12   4   5        8.42        6.59      2.21 o 
  13   4   5       30.52       28.72      3.62 o 
  14   4   5      119.81      109.15      6.65 o 
  15   4   5       30.73       40.44      4.08 o 
  16   4   5       24.45       25.89      3.38 o 
  17   4   5      183.45      191.48      7.97 o 
  18   4   5        0.95        3.32      2.24 o 
  19   4   5       41.90       53.12      5.83 o 
  20   4   5       52.97       64.54      5.83 o 
   1   5   5       71.45       71.91      6.48 o 
   2   5   5       52.04       51.55      5.54 o 
   3   5   5      262.99      226.24     13.55 o 
   4   5   5      158.06      157.23     11.47 o 
   5   5   5       39.51       30.36      6.62 o 
   6   5   5        0.59        4.51      3.27 o 
   7   5   5       24.79       15.32      3.81 o 
   8   5   5       66.79       56.44     11.11 o 
   9   5   5      308.23      288.46     10.21 o 
  10   5   5      120.50      118.65      5.57 o 
  11   5   5      244.40      235.02      7.89 o 
  12   5   5      357.34      340.01      9.29 o 
  13   5   5       87.13       89.70      6.07 o 
  14   5   5       45.77       48.44      4.56 o 
  15   5   5       42.43       53.20      4.56 o 
  16   5   5      118.83      130.48      9.87 o 
  17   5   5       22.32       21.79      4.46 o 
  18   5   5       32.14       49.69      5.93 o 
  19   5   5       21.82       28.60      4.41 o 
  20   5   5       71.16       78.66      6.05 o 
   1   6   5        0.00        0.16      2.18 o 
   2   6   5       16.52       21.47      3.62 o 
   3   6   5       43.99       44.32     11.24 o 
   4   6   5        7.68       11.43      3.83 o 
   5   6   5       55.58       37.28      6.05 o 
   6   6   5      185.08      161.43     12.06 o 
   7   6   5        1.94       -5.66      7.48 o 
   8   6   5       43.58       36.32      5.18 o 
   9   6   5       52.01       51.67      4.66 o 
  10   6   5        0.95        2.52      1.80 o 
  11   6   5      289.88      268.95     10.22 o 
  12   6   5       23.85       19.15      5.47 o 
  13   6   5       10.06       10.91      3.64 o 
  14   6   5      165.24      162.87     11.25 o 
  15   6   5       77.18       75.07      7.71 o 
  16   6   5      174.09      167.11     11.09 o 
  17   6   5       34.82       45.55      5.76 o 
  18   6   5        0.40       -2.57      2.79 o 
  19   6   5       13.14       21.42      3.80 o 
   1   7   5      571.09      582.59     18.30 o 
   2   7   5      284.70      248.18     14.72 o 
   3   7   5       65.36       71.62      8.12 o 
   4   7   5     1843.63     1730.89     39.12 o 
   5   7   5      693.41      632.39     25.94 o 
   6   7   5      487.48      457.12     20.30 o 
   7   7   5        0.38        2.80      2.93 o 
   8   7   5       60.89       53.36      6.98 o 
   9   7   5       59.68       47.93      5.18 o 
  10   7   5        3.64        1.03      1.76 o 
  11   7   5       39.07       38.31      3.98 o 
  12   7   5       17.11       20.62      4.62 o 
  13   7   5        0.01        2.79      2.17 o 
  14   7   5      613.16      635.98     21.34 o 
  15   7   5       21.82       26.92      4.99 o 
  16   7   5       81.34       90.14      7.93 o 
  17   7   5        0.97        3.24      2.44 o 
  18   7   5       97.82      100.25      7.56 o 
  19   7   5       32.75       36.73      4.37 o 
   1   8   5      179.40      178.52      8.92 o 
   2   8   5      288.24      269.94     15.34 o 
   3   8   5       16.59       15.69      2.57 o 
   4   8   5      219.38      193.62      9.21 o 
   5   8   5     1430.42     1336.15     33.29 o 
   6   8   5       51.54       47.42      6.69 o 
   7   8   5       28.34       24.26      5.03 o 
   8   8   5        1.10        0.68      2.62 o 
   9   8   5      368.94      374.17     17.96 o 
  10   8   5      259.83      269.49     17.89 o 
  11   8   5      255.19      261.67     10.00 o 
  12   8   5      102.01      119.26     10.94 o 
  13   8   5       31.62       29.04      3.46 o 
  14   8   5      137.14      131.39      9.56 o 
  15   8   5       12.95       11.41      3.50 o 
  16   8   5       11.94       14.24      3.70 o 
  17   8   5        2.32       -0.61      1.92 o 
  18   8   5       51.70       49.23      5.09 o 
  19   8   5       18.64       27.94      3.59 o 
   1   9   5        0.96        0.37      1.43 o 
   2   9   5        6.01        0.89      2.27 o 
   3   9   5      382.28      354.13     17.08 o 
   4   9   5       35.89       30.00      5.27 o 
   5   9   5      649.28      579.86     22.19 o 
   6   9   5      367.09      343.27     17.31 o 
   7   9   5      318.82      292.83     16.11 o 
   8   9   5      623.11      547.93     22.04 o 
   9   9   5      390.96      349.08     17.36 o 
  10   9   5       95.19      108.74      9.83 o 
  11   9   5      239.25      248.82     14.37 o 
  12   9   5      230.60      239.50     18.92 o 
  13   9   5        1.35       -1.88      1.88 o 
  14   9   5        3.48        3.69      2.95 o 
  15   9   5      108.88      110.00      8.19 o 
  16   9   5       25.21       28.07      4.16 o 
  17   9   5       47.71       49.78      5.17 o 
  18   9   5        8.57       10.49      2.45 o 
   1  10   5       23.27       26.35      3.44 o 
   2  10   5       69.36       56.53      7.13 o 
   3  10   5      481.73      454.20     19.55 o 
   4  10   5       11.13       13.77      4.63 o 
   5  10   5       94.55       82.83      8.75 o 
   6  10   5      486.69      467.21     20.41 o 
   7  10   5      287.66      270.17     15.43 o 
   8  10   5        1.28        2.56      3.17 o 
   9  10   5       38.75       31.04      5.62 o 
  10  10   5      102.09      121.15     10.32 o 
  11  10   5      158.28      157.04     11.30 o 
  12  10   5        8.59        8.73      3.16 o 
  13  10   5      100.08      112.17      5.99 o 
  14  10   5       27.19       33.61      3.37 o 
  15  10   5       71.25       80.38      6.62 o 
  16  10   5       10.69        8.72      2.61 o 
  17  10   5      116.26      128.95      7.20 o 
   1  11   5       50.18       46.93      4.40 o 
   2  11   5        6.54        4.00      2.88 o 
   3  11   5        4.67        3.19      2.52 o 
   4  11   5        1.44       -1.20      2.95 o 
   5  11   5       75.55       77.95      8.37 o 
   6  11   5      108.42      106.72     10.06 o 
   7  11   5       57.99       58.41      7.56 o 
   8  11   5        2.05        0.40      2.54 o 
   9  11   5        8.94        9.73      3.66 o 
  10  11   5      376.81      374.35     17.46 o 
  11  11   5       21.02       24.28      4.69 o 
  12  11   5       45.47       43.96      5.89 o 
  13  11   5       38.96       41.31      5.40 o 
  14  11   5       45.40       45.56      5.17 o 
   1  12   5        4.60       -2.24      2.66 o 
   2  12   5       84.90       67.85      7.60 o 
   3  12   5        6.93        7.54      3.26 o 
   4  12   5        6.99        2.53      2.52 o 
   5  12   5       26.90       23.52      3.25 o 
   6  12   5       60.04       79.78      8.54 o 
   7  12   5      361.03      375.48     17.84 o 
   8  12   5        0.21        0.08      1.79 o 
   9  12   5       25.48       20.31      3.09 o 
  10  12   5       26.73       29.21      5.17 o 
  11  12   5       78.34       71.28      7.48 o 
  12  12   5        0.55        2.01      1.93 o 
  13  12   5       16.18       21.49      3.98 o 
  14  12   5        1.50        6.41      2.41 o 
  16  12   5       22.83       28.29      3.22 o 
   1  13   5       46.57       39.71      5.86 o 
   2  13   5       75.51       84.07      6.10 o 
   3  13   5       24.92       28.00      3.42 o 
   4  13   5       38.46       41.05      4.26 o 
   5  13   5        0.03        0.51      1.58 o 
   6  13   5      515.51      507.64     11.31 o 
   7  13   5      441.62      488.39     13.80 o 
   8  13   5       76.87       91.55      5.98 o 
   9  13   5        5.58        2.79      3.42 o 
  10  13   5      111.72       90.31      8.23 o 
  11  13   5      247.04      260.14     13.15 o 
  12  13   5      136.42      139.45      9.20 o 
  13  13   5        2.51        4.93      2.32 o 
  14  13   5        7.63       11.25      2.71 o 
   1  14   5       31.26       27.69      2.98 o 
   2  14   5        3.27       -0.07      1.80 o 
   3  14   5       26.46       22.33      2.72 o 
   4  14   5       64.05       70.37      4.92 o 
   5  14   5      182.62      178.79      6.68 o 
   6  14   5       45.54       44.77      4.48 o 
   7  14   5       12.00       13.85      2.93 o 
   8  14   5      117.61      111.47      6.29 o 
   9  14   5        8.92       11.07      2.33 o 
  10  14   5        7.52       13.19      3.62 o 
  11  14   5       14.69       15.67      3.71 o 
  12  14   5       49.81       49.28      5.22 o 
  13  14   5        0.02       -0.03      1.72 o 
   1  15   5      156.31      162.33      6.23 o 
   2  15   5       18.56       24.29      2.84 o 
   3  15   5        7.89       16.11      2.54 o 
   4  15   5        9.64        9.37      2.00 o 
   5  15   5       76.42       78.28      4.25 o 
   6  15   5       81.67       82.29      4.26 o 
   7  15   5       46.28       40.19      5.37 o 
   8  15   5        2.66        0.73      1.54 o 
   9  15   5        0.00       -0.82      1.49 o 
  10  15   5       57.73       53.08      5.74 o 
  11  15   5       40.94       44.17      4.94 o 
  12  15   5        0.04        0.72      1.59 o 
   1  16   5      557.67      582.68     11.00 o 
   2  16   5       65.83       70.90      4.06 o 
   3  16   5       49.18       47.69      3.32 o 
   4  16   5       32.50       34.45      2.88 o 
   5  16   5       94.93      106.20      5.22 o 
   6  16   5       57.09       56.27      4.22 o 
   7  16   5       82.42       89.20     10.38 o 
   8  16   5       84.96       86.92      4.75 o 
   9  16   5       22.86       25.98      2.47 o 
  10  16   5        9.07       12.53      2.89 o 
   1  17   5        9.44       12.51      1.77 o 
   2  17   5      140.38      149.82      5.19 o 
   3  17   5        1.69        1.48      1.15 o 
   4  17   5        0.26        2.27      1.24 o 
   5  17   5       85.33      100.15      4.04 o 
   6  17   5       35.89       42.15      2.57 o 
   7  17   5        6.41        4.65      1.44 o 
   8  17   5       46.25       42.14      3.22 o 
   1  18   5        2.08        2.01      1.38 o 
   2  18   5        2.61        4.05      1.07 o 
   3  18   5       14.06       17.72      1.72 o 
   4  18   5        0.14        1.29      0.98 o 
   0   0   6       28.28       19.31      5.92 o 
   1   0   6      270.48      279.08     15.04 o 
   2   0   6      249.87      212.39      8.14 o 
   3   0   6      134.05      127.31     10.97 o 
   4   0   6       42.36       50.83      4.56 o 
   5   0   6      159.98      153.87      6.32 o 
   6   0   6      195.78      163.72      8.07 o 
   7   0   6      276.74      261.74     10.23 o 
   8   0   6      384.86      351.44     11.89 o 
   9   0   6       92.79       80.26      5.84 o 
  10   0   6       28.73       31.78      8.02 o 
  11   0   6      789.11      782.96     17.69 o 
  12   0   6      113.44      106.04      6.59 o 
  13   0   6        6.25        5.45      1.96 o 
  14   0   6       16.59       15.88      2.79 o 
  15   0   6       59.16       62.94      4.73 o 
  16   0   6        8.46        7.57      2.12 o 
  17   0   6      113.37      124.90      5.75 o 
  18   0   6        0.01        1.59      1.31 o 
   0   1   6      559.46      536.17     30.91 o 
   1   1   6        2.44        1.45      1.21 o 
   2   1   6      224.34      195.44      5.57 o 
   3   1   6       72.58       65.34      3.31 o 
   4   1   6       54.41       41.85      2.83 o 
   5   1   6      795.55      723.04     10.45 o 
   6   1   6     1455.62     1368.39     14.45 o 
   7   1   6       12.34       15.95      2.17 o 
   8   1   6       32.44       26.15      2.59 o 
   9   1   6      580.52      552.20     11.72 o 
  10   1   6      727.72      688.11     11.76 o 
  11   1   6        0.84        3.61      1.53 o 
  12   1   6      112.78      117.74      4.88 o 
  13   1   6        6.16        9.17      2.14 o 
  14   1   6        6.78       21.64      6.19 o 
  15   1   6       51.32       49.21      2.97 o 
  16   1   6       20.42       25.29      2.08 o 
  17   1   6        0.14        0.60      1.08 o 
  18   1   6        0.23        0.75      1.27 o 
   0   2   6      157.96      141.70      7.60 o 
   1   2   6       45.81       35.62      2.72 o 
   2   2   6       15.31       10.89      1.82 o 
   3   2   6      254.08      233.90      7.00 o 
   4   2   6      381.35      337.61      6.81 o 
   5   2   6      598.78      553.14      9.09 o 
   6   2   6        1.78        2.74      1.39 o 
   7   2   6      107.93       85.21      4.22 o 
   8   2   6      316.63      312.20      7.89 o 
   9   2   6      421.37      415.28      9.12 o 
  10   2   6       57.90       59.98      3.62 o 
  11   2   6        1.86        0.66      1.44 o 
  12   2   6        0.77        1.28      1.20 o 
  13   2   6      128.29      136.06      5.10 o 
  14   2   6        4.77        2.86      1.38 o 
  15   2   6        5.19        2.77      1.73 o 
  16   2   6       83.01       84.56      4.28 o 
  17   2   6       24.86       28.97      4.79 o 
  18   2   6       39.88       40.60      3.38 o 
   0   3   6       28.98       22.42      3.13 o 
   1   3   6        0.45        1.63      1.27 o 
   2   3   6      347.95      304.18      8.24 o 
   3   3   6       11.70       10.16      1.88 o 
   4   3   6      131.38      124.36      4.34 o 
   5   3   6      287.72      279.59      9.40 o 
   6   3   6      226.80      195.75      6.06 o 
   7   3   6        0.25        0.43      1.48 o 
   8   3   6      228.79      227.50      7.71 o 
   9   3   6      261.62      269.12      8.40 o 
  10   3   6       65.56       75.02      3.93 o 
  11   3   6        0.01        0.15      1.25 o 
  12   3   6       36.37       36.03      2.46 o 
  13   3   6       15.81       21.14      2.60 o 
  14   3   6        0.26       -1.36      1.47 o 
  15   3   6        0.13        2.47      1.86 o 
  16   3   6        1.38        2.83      1.76 o 
  17   3   6        5.05        6.05      1.72 o 
  18   3   6        6.67        9.36      1.82 o 
   0   4   6        1.69       -0.69      1.95 o 
   1   4   6      155.33      137.06      5.01 o 
   2   4   6       15.24       14.86      1.94 o 
   3   4   6      355.36      328.36      7.79 o 
   4   4   6      124.75      124.78      5.56 o 
   5   4   6       71.24       73.63      3.75 o 
   6   4   6       18.81       23.75      2.78 o 
   7   4   6      631.01      601.86     12.31 o 
   8   4   6      270.27      252.92      8.84 o 
   9   4   6       19.94       24.39      2.69 o 
  10   4   6      299.99      308.50     11.06 o 
  11   4   6       13.22       11.89      2.66 o 
  12   4   6       39.25       44.66      4.74 o 
  13   4   6       49.07       58.25      6.87 o 
  14   4   6      158.86      168.53     11.05 o 
  15   4   6        4.14        6.25      1.99 o 
  16   4   6       35.82       47.42      3.99 o 
  17   4   6        0.53        3.12      1.66 o 
  18   4   6        5.23        6.03      1.68 o 
   0   5   6       98.19       83.52      5.61 o 
   1   5   6       34.52       37.17      2.72 o 
   2   5   6       72.49       65.82      3.53 o 
   3   5   6        0.59        1.05      1.35 o 
   4   5   6        0.21        3.47      1.70 o 
   5   5   6        2.37        0.09      2.50 o 
   6   5   6        0.09        1.09      1.29 o 
   7   5   6        0.41       -1.68      1.75 o 
   8   5   6       32.27       33.08      4.62 o 
   9   5   6       23.36       24.85      2.79 o 
  10   5   6        0.03       -0.53      1.57 o 
  11   5   6        4.93        1.81      1.62 o 
  12   5   6       21.44       19.59      3.03 o 
  13   5   6        2.67        5.09      2.23 o 
  14   5   6      118.27      124.44      9.37 o 
  15   5   6        3.25        2.09      1.60 o 
  16   5   6       96.90       98.67      5.38 o 
  17   5   6        6.25        3.13      1.80 o 
   0   6   6       40.37       31.99      3.59 o 
   1   6   6       75.41       65.26      6.37 o 
   2   6   6        0.56        0.93      1.36 o 
   3   6   6      221.12      203.31      8.58 o 
   4   6   6       59.60       56.96      6.74 o 
   5   6   6      551.77      536.61     20.16 o 
   6   6   6       16.25       23.69      4.83 o 
   7   6   6       88.50       80.38      8.30 o 
   8   6   6      336.06      347.58      9.49 o 
   9   6   6      405.03      403.03     10.25 o 
  10   6   6      113.18      117.45      7.22 o 
  11   6   6      103.15       99.83      6.18 o 
  12   6   6       23.59       31.29      4.55 o 
  13   6   6        0.20        0.45      4.14 o 
  14   6   6       80.18       79.04      5.28 o 
  15   6   6        4.41        5.19      1.68 o 
  16   6   6       22.21       24.25      2.85 o 
  17   6   6        4.41        4.73      1.39 o 
   0   7   6       94.51       86.61      8.17 o 
   1   7   6       28.20       21.31      4.22 o 
   2   7   6       91.76       92.58      8.22 o 
   3   7   6      119.09      120.56      9.40 o 
   4   7   6       26.77       31.06      5.17 o 
   5   7   6      134.37      118.57      7.03 o 
   6   7   6      345.82      364.61     12.22 o 
   7   7   6       80.21       70.34      7.74 o 
   8   7   6        1.39        3.49      3.55 o 
   9   7   6       83.61       77.28      5.67 o 
  10   7   6       43.30       47.28      3.62 o 
  11   7   6       19.24       17.10      2.62 o 
  12   7   6       10.34        9.54      1.99 o 
  13   7   6        9.49        7.72      1.87 o 
  14   7   6       16.57       17.75      2.68 o 
  15   7   6       12.13       13.47      2.44 o 
  16   7   6       32.19       41.55      4.19 o 
  17   7   6        0.11        0.44      1.21 o 
   0   8   6      217.27      240.76     13.85 o 
   1   8   6        1.36        3.47      1.71 o 
   2   8   6      185.38      182.97     12.59 o 
   3   8   6       48.12       59.28      7.41 o 
   4   8   6      105.05      108.32      6.67 o 
   5   8   6      133.56      126.24     11.95 o 
   6   8   6      151.15      152.36      7.89 o 
   7   8   6       77.04       75.79      5.63 o 
   8   8   6        0.00       -1.48      1.90 o 
   9   8   6      314.61      318.06     11.13 o 
  10   8   6       56.80       55.41      4.71 o 
  11   8   6       11.00       13.89      2.00 o 
  12   8   6        5.83        7.78      1.67 o 
  13   8   6       62.91       71.44      3.89 o 
  14   8   6       47.39       43.95      2.88 o 
  15   8   6       13.24       14.15      2.17 o 
  16   8   6        0.21        1.91      2.91 o 
   0   9   6        2.84        4.67      2.65 o 
   1   9   6        2.89        5.71      2.14 o 
   2   9   6       47.36       40.65      6.19 o 
   3   9   6        1.44        2.86      2.63 o 
   4   9   6      250.84      242.44     14.58 o 
   5   9   6        7.53       12.95      4.31 o 
   6   9   6      125.94      129.31      7.04 o 
   7   9   6        1.62        5.50      2.28 o 
   8   9   6      357.23      335.79     11.91 o 
   9   9   6       46.79       39.08      4.04 o 
  10   9   6      160.51      181.79      8.12 o 
  11   9   6        3.86        5.32      1.98 o 
  12   9   6        0.06        0.65      1.54 o 
  13   9   6       12.38       14.34      2.39 o 
  14   9   6       74.91       82.79      3.63 o 
  15   9   6        0.50        0.08      1.04 o 
   0  10   6       15.51       14.88      4.05 o 
   1  10   6       13.12       16.67      3.43 o 
   2  10   6       21.77       33.65      5.71 o 
   3  10   6       87.01       85.48      8.79 o 
   4  10   6       38.49       31.27      5.63 o 
   5  10   6        0.03       -0.99      2.93 o 
   6  10   6       78.03       80.89      8.38 o 
   7  10   6      140.81      155.80     11.51 o 
   8  10   6      192.13      206.86     12.80 o 
   9  10   6        0.26        2.77      1.79 o 
  10  10   6       28.83       24.67      3.08 o 
  11  10   6       33.88       37.97      3.69 o 
  12  10   6       12.53       15.04      2.37 o 
  13  10   6       10.06       13.78      2.48 o 
  14  10   6        3.31        3.15      1.23 o 
  15  10   6        3.75        2.03      1.56 o 
   0  11   6      184.64      177.19     11.51 o 
   1  11   6       16.51       17.11      2.72 o 
   2  11   6       63.63       73.73      7.86 o 
   3  11   6      114.81       99.91      9.08 o 
   4  11   6       65.17       63.87      7.51 o 
   5  11   6        0.05        0.88      2.59 o 
   6  11   6      133.74      117.29      9.93 o 
   7  11   6        0.00        1.40      3.03 o 
   8  11   6        9.58       10.70      3.90 o 
   9  11   6       11.38       10.73      2.90 o 
  10  11   6       42.69       41.42      5.57 o 
  11  11   6      100.80      110.15      5.54 o 
  12  11   6       27.91       34.86      3.09 o 
  13  11   6        2.63        2.70      1.21 o 
  14  11   6        3.44        5.01      1.09 o 
   0  12   6       20.49       22.91      4.28 o 
   1  12   6        2.32        6.84      2.92 o 
   2  12   6       58.28       64.65      7.14 o 
   3  12   6        0.01        2.36      2.56 o 
   4  12   6        6.03        3.30      2.44 o 
   5  12   6       40.32       44.42      5.86 o 
   6  12   6       22.46       22.07      4.72 o 
   7  12   6        8.43       10.86      4.02 o 
   8  12   6        5.03        6.46      1.98 o 
   9  12   6      194.40      219.06      8.06 o 
  10  12   6       76.75       95.66      7.77 o 
  11  12   6        1.40       -0.03      2.22 o 
  12  12   6       16.18       24.92      3.74 o 
   0  13   6       11.62        9.06      2.10 o 
   1  13   6        1.93        0.36      1.43 o 
   2  13   6        2.76        1.06      2.09 o 
   3  13   6        5.67        3.82      1.50 o 
   4  13   6        2.45       -0.45      1.40 o 
   5  13   6        0.05        0.37      1.13 o 
   6  13   6        0.32       -1.78      1.86 o 
   7  13   6       83.79       88.29      5.49 o 
   8  13   6       49.09       60.98      4.30 o 
   9  13   6        4.85        9.30      3.60 o 
  10  13   6        9.22       11.64      3.08 o 
  11  13   6       46.34       53.55      5.12 o 
   0  14   6       78.11       87.09      5.10 o 
   1  14   6        0.04       -1.34      1.34 o 
   2  14   6        0.17        0.06      1.38 o 
   3  14   6       19.92       21.56      2.35 o 
   4  14   6        7.42        9.08      1.61 o 
   5  14   6        4.85        5.37      1.47 o 
   6  14   6       15.67       14.03      3.89 o 
   7  14   6      146.74      179.19     14.41 o 
   8  14   6       10.43        8.85      4.03 o 
   9  14   6        4.72        2.87      1.82 o 
  10  14   6       56.11       55.69      5.12 o 
   0  15   6        4.96        7.11      2.97 o 
   1  15   6       13.92       20.04      2.65 o 
   2  15   6        3.04        5.31      1.45 o 
   3  15   6      101.16      111.73      4.44 o 
   4  15   6        5.90        6.67      1.36 o 
   5  15   6       14.95       21.60      2.04 o 
   6  15   6       75.56       90.72      4.76 o 
   7  15   6        0.12       -0.11      1.17 o 
   0  16   6        2.77        6.04      2.57 o 
   1  16   6        0.97        1.11      1.28 o 
   2  16   6        1.28        4.17      1.18 o 
   3  16   6       93.58      116.97      4.03 o 
   4  16   6        5.51        8.03      1.33 o 
   1   1   7       14.30       15.15      1.99 o 
   2   1   7        1.22        0.11      1.14 o 
   3   1   7        4.84        4.00      1.39 o 
   4   1   7       17.55       17.46      2.41 o 
   5   1   7        9.69        9.32      2.45 o 
   6   1   7      305.91      297.14     10.91 o 
   7   1   7       24.92       19.97      3.08 o 
   8   1   7       64.41       68.10      5.43 o 
   9   1   7        0.12        3.72      1.93 o 
  10   1   7      122.29      115.43      6.54 o 
  11   1   7       22.76       30.01      5.84 o 
  12   1   7       37.02       46.27      3.23 o 
  13   1   7        3.25        5.56      2.11 o 
  14   1   7       21.88       23.50      2.56 o 
  15   1   7       19.81       16.05      2.03 o 
   1   2   7        0.22        1.79      1.36 o 
   2   2   7        5.38        6.04      1.69 o 
   3   2   7        0.65        0.68      1.29 o 
   4   2   7       71.73       68.24      4.34 o 
   5   2   7       13.77       16.38      3.02 o 
   6   2   7       12.19        9.14      2.40 o 
   7   2   7      310.17      305.95     10.97 o 
   8   2   7       27.82       26.96      3.53 o 
   9   2   7      100.16      118.28     10.57 o 
  10   2   7        0.00        1.05      2.29 o 
  11   2   7       64.75       62.43      3.85 o 
  12   2   7        6.25        9.79      1.72 o 
  13   2   7       18.22       20.55      2.72 o 
  14   2   7        5.15        8.69      2.11 o 
  15   2   7        8.79        8.45      2.61 o 
   1   3   7       68.34       61.77      3.59 o 
   2   3   7       25.56       34.41      2.79 o 
   3   3   7        0.52        0.08      1.43 o 
   4   3   7        9.24       10.83      2.04 o 
   5   3   7       57.53       53.16      4.73 o 
   6   3   7      147.53      131.81      7.25 o 
   7   3   7      143.73      146.41      7.60 o 
   8   3   7      322.54      347.56     11.40 o 
   9   3   7       16.23       18.33      2.97 o 
  10   3   7       13.54       15.22      2.18 o 
  11   3   7       34.73       40.96      3.13 o 
  12   3   7      117.30      116.26      4.76 o 
  13   3   7        9.96        4.99      2.42 o 
  14   3   7       80.39       78.24      6.60 o 
  15   3   7        1.19        2.64      1.74 o 
   1   4   7       42.11       36.64      2.87 o 
   2   4   7       22.04       22.86      2.68 o 
   3   4   7        0.43        1.05      1.33 o 
   4   4   7        1.17        1.46      1.39 o 
   5   4   7      187.36      187.30      8.53 o 
   6   4   7       49.24       42.59      4.31 o 
   7   4   7        6.32        3.92      2.42 o 
   8   4   7        8.28        7.55      2.31 o 
   9   4   7      166.47      177.11      6.50 o 
  10   4   7       52.59       59.46      3.76 o 
  11   4   7        3.74        6.12      1.98 o 
  12   4   7       13.25        5.80      1.87 o 
  13   4   7       12.86       12.67      2.00 o 
  14   4   7        4.86        8.65      2.82 o 
  15   4   7        3.12        4.41      2.08 o 
   1   5   7       54.39       45.65      5.50 o 
   2   5   7      182.62      152.23      6.16 o 
   3   5   7        7.45        9.27      2.11 o 
   4   5   7       91.36      102.67      5.04 o 
   5   5   7       66.64       61.19      4.98 o 
   6   5   7      462.14      433.13     25.36 o 
   7   5   7       19.53       17.64      2.41 o 
   8   5   7       36.22       42.74      4.30 o 
   9   5   7        4.26        7.50      2.25 o 
  10   5   7      266.74      291.82      9.98 o 
  11   5   7       10.13       13.96      5.40 o 
  12   5   7       10.28        8.42      1.80 o 
  13   5   7        1.71        2.88      1.40 o 
  14   5   7       18.17       16.22      3.36 o 
   1   6   7        6.18        3.52      1.79 o 
   2   6   7        1.93        0.37      1.86 o 
   3   6   7        0.23       -1.55      1.65 o 
   4   6   7       70.02       63.99      4.11 o 
   5   6   7      259.79      247.98      7.83 o 
   6   6   7        2.22        6.52      2.17 o 
   7   6   7      127.97      139.78      7.34 o 
   8   6   7        0.30        5.25      2.22 o 
   9   6   7       20.64       20.91      3.05 o 
  10   6   7        3.27        3.33      1.68 o 
  11   6   7       19.49       19.20      2.72 o 
  12   6   7       21.85       26.53      2.92 o 
  13   6   7       35.95       37.47      4.53 o 
  14   6   7       43.84       45.61      4.77 o 
   1   7   7        0.61        5.06      1.74 o 
   2   7   7      319.82      318.39     10.29 o 
   3   7   7       21.20       21.71      3.07 o 
   4   7   7        3.25        1.36      1.73 o 
   5   7   7      102.53      105.98      6.30 o 
   6   7   7        2.59        1.13      1.89 o 
   7   7   7       30.50       26.84      3.47 o 
   8   7   7      119.83      149.65      7.28 o 
   9   7   7      114.64      122.67      6.42 o 
  10   7   7       50.44       52.30      4.20 o 
  11   7   7      100.70      107.43      5.60 o 
  12   7   7       37.20       39.32      3.28 o 
  13   7   7       21.33       18.54      2.12 o 
   1   8   7       15.03       15.61      3.36 o 
   2   8   7       64.18       68.27      7.39 o 
   3   8   7       34.11       28.32      3.39 o 
   4   8   7        0.00        2.20      1.70 o 
   5   8   7       98.78      104.74      6.12 o 
   6   8   7       14.35       13.85      3.00 o 
   7   8   7       76.08       83.59      5.48 o 
   8   8   7       83.53      101.24      5.78 o 
   9   8   7       15.38       16.99      2.66 o 
  10   8   7       41.05       45.54      3.76 o 
  11   8   7       66.84       80.06      4.62 o 
  12   8   7       44.42       46.69      7.07 o 
   1   9   7       66.61       58.83      4.52 o 
   2   9   7       43.78       29.35      4.98 o 
   3   9   7       21.15       14.02      3.86 o 
   4   9   7        2.76        5.10      2.86 o 
   5   9   7        0.12        0.13      2.57 o 
   6   9   7       33.97       30.87      3.28 o 
   7   9   7        2.10        0.28      3.49 o 
   8   9   7       51.98       58.14      4.18 o 
   9   9   7       18.58       13.82      2.23 o 
  10   9   7        0.55        2.06      2.37 o 
  11   9   7        0.11        1.05      1.13 o 
  12   9   7        3.25        3.41      1.19 o 
   1  10   7        9.91       10.98      2.94 o 
   2  10   7        1.20        4.96      2.63 o 
   3  10   7        5.54        3.83      2.50 o 
   4  10   7       21.49       22.32      4.40 o 
   5  10   7       35.83       38.52      5.41 o 
   6  10   7       23.28       23.70      4.45 o 
   7  10   7       15.16       21.40      4.14 o 
   8  10   7       14.48       13.53      3.41 o 
   9  10   7        0.06        0.07      1.08 o 
  10  10   7       38.65       46.20      3.63 o 
   1  11   7        0.41       -0.84      1.89 o 
   2  11   7        1.61        3.96      2.56 o 
   3  11   7       10.81       19.28      3.92 o 
   4  11   7        3.91        3.55      1.74 o 
   5  11   7        6.11        6.41      1.53 o 
   6  11   7        5.60       10.23      3.12 o 
   7  11   7       40.11       41.23      5.16 o 
   8  11   7        5.52        7.19      1.70 o 
   9  11   7        2.38        1.21      1.99 o 
   1  12   7        9.06        7.34      1.62 o 
   2  12   7       21.39       20.61      2.49 o 
   3  12   7        1.40        1.02      1.03 o 
   4  12   7        0.10       -0.39      1.11 o 
   5  12   7        0.25       -1.14      1.14 o 
   6  12   7       27.15       31.83      2.96 o 
   7  12   7        0.64        3.68      1.40 o 
   1  13   7        0.02        0.05      0.95 o 
   2  13   7       21.05       24.33      2.08 o 
   3  13   7        0.36       -0.44      0.93 o 
   4  13   7        0.05       -0.69      0.86 o 
   5  13   7        6.31        4.45      1.27 o 
   0   0   8      371.96      436.45     17.38 o 
   1   0   8       87.85      106.53      6.31 o 
   2   0   8       32.75       26.78      4.61 o 
   3   0   8        6.28        1.82      2.21 o 
   4   0   8        0.39       -0.94      2.28 o 
   5   0   8       30.13       36.57      5.24 o 
   6   0   8      313.51      292.07     13.70 o 
   7   0   8        7.39        2.92      2.78 o 
   8   0   8      198.57      222.18     11.41 o 
   9   0   8       12.97       22.40      3.89 o 
  10   0   8      258.93      256.76     16.64 o 
  11   0   8       13.75       12.50      1.79 o 
   0   1   8       11.83       18.33      3.95 o 
   1   1   8        8.76        8.46      1.85 o 
   2   1   8       11.18        8.12      2.19 o 
   3   1   8       57.61       51.27      4.91 o 
   4   1   8        3.56        2.56      1.95 o 
   5   1   8       11.03        4.65      1.84 o 
   6   1   8      166.84      171.13      7.41 o 
   7   1   8        5.27        5.18      1.85 o 
   8   1   8       34.77       32.87      3.38 o 
   9   1   8       14.60       24.36      2.27 o 
  10   1   8      158.96      168.37      5.15 o 
  11   1   8       11.34       12.08      1.24 o 
   0   2   8       14.37       10.12      2.23 o 
   1   2   8        2.37        3.61      1.82 o 
   2   2   8        4.70        3.39      1.93 o 
   3   2   8        6.52        5.40      1.96 o 
   4   2   8        0.24       -0.80      1.60 o 
   5   2   8        0.44       -1.55      1.55 o 
   6   2   8       13.56        9.54      2.34 o 
   7   2   8        7.91       17.32      2.63 o 
   8   2   8        8.09        7.18      1.58 o 
   9   2   8        4.82        4.07      1.28 o 
  10   2   8        2.10        0.42      1.31 o 
  11   2   8       27.26       36.45      2.81 o 
   0   3   8       15.70        6.33      2.78 o 
   1   3   8        0.44        0.45      1.34 o 
   2   3   8       44.81       41.76      4.29 o 
   3   3   8       61.81       41.88      3.92 o 
   4   3   8       14.70       13.07      4.39 o 
   5   3   8       53.13       59.78      4.43 o 
   6   3   8       66.32       71.45      4.80 o 
   7   3   8      166.39      167.88      7.02 o 
   8   3   8       19.47       22.53      2.25 o 
   9   3   8       82.28       90.15      3.92 o 
  10   3   8        1.57        2.38      1.07 o 
   0   4   8        4.40        2.20      2.25 o 
   1   4   8       14.85       10.70      3.27 o 
   2   4   8        7.38        6.75      2.75 o 
   3   4   8        1.33        1.64      1.52 o 
   4   4   8       19.08       25.00      2.93 o 
   5   4   8       24.84       26.01      2.51 o 
   6   4   8       10.64       12.17      1.83 o 
   7   4   8        9.23       13.07      1.80 o 
   8   4   8       30.33       40.78      2.73 o 
   9   4   8       56.47       56.38      3.10 o 
  10   4   8       45.93       52.54      3.51 o 
   0   5   8        0.00        0.61      1.37 o 
   1   5   8        0.27        0.81      1.04 o 
   2   5   8       26.23       27.93      2.47 o 
   3   5   8        5.73        6.12      3.68 o 
   4   5   8        1.54        4.01      1.91 o 
   5   5   8       13.91       17.57      2.65 o 
   6   5   8        0.77        0.98      1.06 o 
   7   5   8        9.44       16.88      1.87 o 
   8   5   8        0.07       -0.64      1.30 o 
   9   5   8       32.35       32.22      2.95 o 
   0   6   8       57.43       63.88      4.28 o 
   1   6   8        6.30        8.17      1.57 o 
   2   6   8        4.34       12.86      2.31 o 
   3   6   8        1.95        3.76      1.67 o 
   4   6   8       16.60       18.03      2.56 o 
   5   6   8       12.49       12.53      2.23 o 
   6   6   8        0.34       -0.01      1.43 o 
   7   6   8       10.63       11.05      2.04 o 
   8   6   8        0.45        1.26      2.49 o 
   9   6   8        7.20        7.12      1.61 o 
   0   7   8        2.24        5.50      2.33 o 
   1   7   8       10.87       11.99      2.10 o 
   2   7   8        6.90        6.26      1.73 o 
   3   7   8      103.40      106.05      5.22 o 
   4   7   8        2.39        7.43      3.43 o 
   5   7   8        0.29        1.41      1.32 o 
   6   7   8       19.55       17.35      2.29 o 
   7   7   8       66.92       65.53      3.93 o 
   8   7   8        0.00       -1.01      1.09 o 
   0   8   8       28.55       32.14      4.17 o 
   1   8   8        2.90        8.43      2.68 o 
   2   8   8        0.03        1.29      2.31 o 
   3   8   8        0.23       -1.05      1.79 o 
   4   8   8       56.69       60.53      5.79 o 
   5   8   8        0.03        0.16      1.06 o 
   6   8   8        4.89        5.26      1.67 o 
   0   9   8       29.25       29.43      3.57 o 
   1   9   8        7.05        5.82      2.09 o 
   2   9   8       47.17       50.15      4.87 o 
   3   9   8        0.00        1.73      1.76 o 
   4   9   8       57.86       64.83      5.53 o 
                                                 
