# Supplementary material for: 2-{4-[(1,3-Benzodioxol-5-yl)meth­yl]piperazin-1-yl}pyrimidine
Source: Acta Crystallogr Sect E Struct Rep Online. 2013 Jun 22;69(Pt 7):o1140. doi: 10.1107/S1600536813016851 (PMC3770405; doi:10.1107/S1600536813016851)
Supplement: Supplementary file 3 [file e-69-o1140-Isup3.cml]

<?xml version="1.0" encoding="UTF-8"?>
<cml convention="cmlDict:cmllite" xmlns="http://www.xml-cml.org/schema" xmlns:cmlDict="http://www.xml-cml.org/dictionary/cml/" xmlns:nameDict="http://www.xml-cml.org/dictionary/cml/name/">
  <molecule id="m1">
    <name dictRef="nameDict:unknown">2-{4-[(1,3-Benzodioxol-5-yl)methyl]piperazin-1-yl}pyrimidine</name>
    <atomArray>
      <atom id="a12" elementType="C">
        <label value="1" dictRef="cmlDict:locant"/>
        <label value="C" dictRef="cmlDict:locant"/>
      </atom>
      <atom id="a43" elementType="H"/>
      <atom id="a44" elementType="H"/>
      <atom id="a13" elementType="N" hydrogenCount="0">
        <label value="1" dictRef="cmlDict:locant"/>
        <label value="N" dictRef="cmlDict:locant"/>
      </atom>
      <atom id="a14" elementType="C">
        <label value="2" dictRef="cmlDict:locant"/>
      </atom>
      <atom id="a15" elementType="C">
        <label value="3" dictRef="cmlDict:locant"/>
      </atom>
      <atom id="a16" elementType="N" hydrogenCount="0">
        <label value="4" dictRef="cmlDict:locant"/>
        <label value="N'" dictRef="cmlDict:locant"/>
      </atom>
      <atom id="a17" elementType="C">
        <label value="5" dictRef="cmlDict:locant"/>
      </atom>
      <atom id="a18" elementType="C">
        <label value="6" dictRef="cmlDict:locant"/>
      </atom>
      <atom id="a45" elementType="H"/>
      <atom id="a46" elementType="H"/>
      <atom id="a47" elementType="H"/>
      <atom id="a48" elementType="H"/>
      <atom id="a49" elementType="H"/>
      <atom id="a50" elementType="H"/>
      <atom id="a51" elementType="H"/>
      <atom id="a52" elementType="H"/>
      <atom id="a19" elementType="N" hydrogenCount="0">
        <label value="1" dictRef="cmlDict:locant"/>
        <label value="N" dictRef="cmlDict:locant"/>
      </atom>
      <atom id="a20" elementType="C" hydrogenCount="0">
        <label value="2" dictRef="cmlDict:locant"/>
      </atom>
      <atom id="a21" elementType="N" hydrogenCount="0">
        <label value="3" dictRef="cmlDict:locant"/>
        <label value="N'" dictRef="cmlDict:locant"/>
      </atom>
      <atom id="a22" elementType="C">
        <label value="4" dictRef="cmlDict:locant"/>
      </atom>
      <atom id="a23" elementType="C">
        <label value="5" dictRef="cmlDict:locant"/>
      </atom>
      <atom id="a24" elementType="C">
        <label value="6" dictRef="cmlDict:locant"/>
      </atom>
      <atom id="a53" elementType="H"/>
      <atom id="a54" elementType="H"/>
      <atom id="a55" elementType="H"/>
      <atom id="a34" elementType="O" hydrogenCount="0">
        <label value="1" dictRef="cmlDict:locant"/>
        <label value="O" dictRef="cmlDict:locant"/>
      </atom>
      <atom id="a35" elementType="C">
        <label value="2" dictRef="cmlDict:locant"/>
      </atom>
      <atom id="a36" elementType="O" hydrogenCount="0">
        <label value="3" dictRef="cmlDict:locant"/>
        <label value="O'" dictRef="cmlDict:locant"/>
      </atom>
      <atom id="a37" elementType="C" hydrogenCount="0">
        <label value="3a" dictRef="cmlDict:locant"/>
      </atom>
      <atom id="a38" elementType="C">
        <label value="4" dictRef="cmlDict:locant"/>
      </atom>
      <atom id="a39" elementType="C" hydrogenCount="0">
        <label value="5" dictRef="cmlDict:locant"/>
      </atom>
      <atom id="a40" elementType="C">
        <label value="6" dictRef="cmlDict:locant"/>
      </atom>
      <atom id="a41" elementType="C">
        <label value="7" dictRef="cmlDict:locant"/>
      </atom>
      <atom id="a42" elementType="C" hydrogenCount="0">
        <label value="7a" dictRef="cmlDict:locant"/>
      </atom>
      <atom id="a56" elementType="H"/>
      <atom id="a57" elementType="H"/>
      <atom id="a58" elementType="H"/>
      <atom id="a59" elementType="H"/>
      <atom id="a60" elementType="H"/>
    </atomArray>
    <bondArray>
      <bond id="a12_a43" atomRefs2="a12 a43" order="S"/>
      <bond id="a12_a44" atomRefs2="a12 a44" order="S"/>
      <bond id="a13_a14" atomRefs2="a13 a14" order="S"/>
      <bond id="a14_a15" atomRefs2="a14 a15" order="S"/>
      <bond id="a15_a16" atomRefs2="a15 a16" order="S"/>
      <bond id="a16_a17" atomRefs2="a16 a17" order="S"/>
      <bond id="a17_a18" atomRefs2="a17 a18" order="S"/>
      <bond id="a18_a13" atomRefs2="a18 a13" order="S"/>
      <bond id="a14_a45" atomRefs2="a14 a45" order="S"/>
      <bond id="a14_a46" atomRefs2="a14 a46" order="S"/>
      <bond id="a15_a47" atomRefs2="a15 a47" order="S"/>
      <bond id="a15_a48" atomRefs2="a15 a48" order="S"/>
      <bond id="a17_a49" atomRefs2="a17 a49" order="S"/>
      <bond id="a17_a50" atomRefs2="a17 a50" order="S"/>
      <bond id="a18_a51" atomRefs2="a18 a51" order="S"/>
      <bond id="a18_a52" atomRefs2="a18 a52" order="S"/>
      <bond id="a12_a16" atomRefs2="a12 a16" order="S"/>
      <bond id="a19_a20" atomRefs2="a19 a20" order="D"/>
      <bond id="a20_a21" atomRefs2="a20 a21" order="S"/>
      <bond id="a21_a22" atomRefs2="a21 a22" order="D"/>
      <bond id="a22_a23" atomRefs2="a22 a23" order="S"/>
      <bond id="a23_a24" atomRefs2="a23 a24" order="D"/>
      <bond id="a24_a19" atomRefs2="a24 a19" order="S"/>
      <bond id="a22_a53" atomRefs2="a22 a53" order="S"/>
      <bond id="a23_a54" atomRefs2="a23 a54" order="S"/>
      <bond id="a24_a55" atomRefs2="a24 a55" order="S"/>
      <bond id="a13_a20" atomRefs2="a13 a20" order="S"/>
      <bond id="a36_a35" atomRefs2="a36 a35" order="S"/>
      <bond id="a35_a34" atomRefs2="a35 a34" order="S"/>
      <bond id="a34_a42" atomRefs2="a34 a42" order="S"/>
      <bond id="a42_a37" atomRefs2="a42 a37" order="D"/>
      <bond id="a36_a37" atomRefs2="a36 a37" order="S"/>
      <bond id="a38_a39" atomRefs2="a38 a39" order="D"/>
      <bond id="a39_a40" atomRefs2="a39 a40" order="S"/>
      <bond id="a40_a41" atomRefs2="a40 a41" order="D"/>
      <bond id="a41_a42" atomRefs2="a41 a42" order="S"/>
      <bond id="a37_a38" atomRefs2="a37 a38" order="S"/>
      <bond id="a35_a56" atomRefs2="a35 a56" order="S"/>
      <bond id="a35_a57" atomRefs2="a35 a57" order="S"/>
      <bond id="a38_a58" atomRefs2="a38 a58" order="S"/>
      <bond id="a40_a59" atomRefs2="a40 a59" order="S"/>
      <bond id="a41_a60" atomRefs2="a41 a60" order="S"/>
      <bond id="a39_a12" atomRefs2="a39 a12" order="S"/>
    </bondArray>
  </molecule>
</cml>
